# Supplementary material for: Structured Framework and Genome Analysis of Magnaporthe grisea Inciting Pearl Millet Blast Disease Reveals Versatile Metabolic Pathways, Protein Families, and Virulence Factors
Source: J Fungi (Basel). 2022 Jun 9;8(6):614. doi: 10.3390/jof8060614 (PMC9225118; doi:10.3390/jof8060614)
Supplement: Supplementary file 1 [file jof-08-00614-s001.zip]

Archive with 2 entries (2 files):
- jof-1644807-supplementary.pdf
- Supplementary_Tables_R1.xlsx
