# Supplementary material for: Structured Framework and Genome Analysis of Magnaporthe grisea Inciting Pearl Millet Blast Disease Reveals Versatile Metabolic Pathways, Protein Families, and Virulence Factors
Source: J Fungi (Basel). 2022 Jun 9;8(6):614. doi: 10.3390/jof8060614 (PMC9225118; doi:10.3390/jof8060614)
Supplement: Supplementary file 1 [file jof-08-00614-s001.zip › Supplementary_Tables_R1.xlsx]

## Sheet: ReadMe
Structured framework and genome analysis of Magnaporthe grisea inciting pearl millet blast disease reveals versatile metabolic pathways, protein families, and pathogenicity factors
Bhaskar Reddy1*, Sahil Mehta2,3, Ganesan Prakash2, Neelam Sheoran2, and Aundy Kumar2*
1Division of Plant Pathology, ICAR-Indian Agricultural Research Institute, New Delhi-110012, India
2Crop Improvement Group, International Centre for Genetic Engineering and Biotechnology, New Delhi-110067, India
3School of Agricultural Sciences, K.R. Mangalam University, Sohna Rural, Haryana–122103, India
*Corresponding author:
kumar@iari.res.in (AK); Orcid ID: https://orcid.org/0000-0002-7401-9885 (AK)
24breddy@gmail.com (BR); Orcid ID: https://orcid.org/0000-0002-8177-9305 (BR)

## Sheet: Table S1
Table S1. Assessment of quantitative genome completeness using 758 conserved BUSCO groups of fungi lineage.
Features	M. grisea PMg_Dl
Complete and single-copy	744 (98.15%)
Complete and duplicated	1 (0.13%)
Fragmented	3 (0.40%)
Missing (not recovered in assembly)	10 (1.32%)
Total BUSCO	758 (100%)

## Sheet: Table S2
Table S2A. Average nucleotide identity (ANI) between Magnaporthe grisea and other reference genome calculated using FASTANI.
Sequenced genome	Reference genome	Reference genome accession number (Genbank)	% identity
Magnaporthe grisea PMg_Dl	Pyricularia pennisetigena strain PM1	GCA_003013045_1_ASM301304v1	98.9141
Magnaporthe grisea PMg_Dl	Pyricularia pennisetigena strain Br36	GCA_004337985_1_PpBr36	98.9055
Magnaporthe grisea PMg_Dl	Magnaporthe oryzae strain 98-06	GCA_000805855_1_ASM80585v1_98_06	86.7343
Magnaporthe grisea PMg_Dl	Magnaporthe sp. MG03	GCA_001936055_1_ASM193605v1	86.6246
Magnaporthe grisea PMg_Dl	Magnaporthe oryzae 70-15	GCA_000002495_2_70_15	86.57
Magnaporthe grisea PMg_Dl	Magnaporthe sp. MG07	GCA_001936455_1_ASM193645v1	86.5456
Magnaporthe grisea PMg_Dl	Pyricularia grisea strain DS0505	GCA_001548815_1_ASM154881v1	86.3938
Magnaporthe grisea PMg_Dl	Pyricularia grisea strain NI907	GCA_004355905_1_PgNI	86.2856
Magnaporthe grisea PMg_Dl	Magnaporthe grisea W97-11	GCA_002871045_1_ASM287104v1	86.1831
Table S2B. Average nucleotide identity (ANI) between Magnaporthe grisea and other reference genome calculated using OrthoANIu.
Sequenced genome	Reference genome	Reference genome accession number (Genbank)	% identity
Magnaporthe grisea PMg_Dl	Pyricularia pennisetigena strain PM1	GCA_003013045.1_ASM301304v1	98.59
Magnaporthe grisea PMg_Dl	Pyricularia pennisetigena strain Br36	GCA_004337985.1_PpBr36	99
Magnaporthe grisea PMg_Dl	Magnaporthe oryzae strain 98-06	GCA_000805855.1_ASM80585v1_98-06.fna	83.5
Magnaporthe grisea PMg_Dl	Magnaporthe sp. MG03	GCA_001936055.1_ASM193605v1	83.53
Magnaporthe grisea PMg_Dl	Magnaporthe oryzae 70-15	GCA_000002495.2_70-15	83.34
Magnaporthe grisea PMg_Dl	Magnaporthe sp. MG07	GCA_001936455.1_ASM193645v1	83.63
Magnaporthe grisea PMg_Dl	Pyricularia grisea strain DS0505	GCA_001548815.1_ASM154881v1	83.26
Magnaporthe grisea PMg_Dl	Pyricularia grisea strain NI907	GCA_004355905.1_PgNI	83.16
Magnaporthe grisea PMg_Dl	Magnaporthe grisea W97-11	GCA_002871045.1_ASM287104v1	83.17
Magnaporthe grisea PMg_Dl	Magnaporthe poae ATCC 64411	GCA_000193285.1_Mag_poae_ATCC_64411_V1	72.61

## Sheet: Table S3
Table S3. The details of genomes assembly used for comparative study and phylogenetic tree
GenBank assembly accession	Organism name	Total sequence length (Bases)	Scaffold/Contig* N50
GCA_003933175.1	M. grisea PMg_Dl	47897363	765468
GCA_004337985.1	M. pennisetigena Br36	49117040	5438480
GCA_003013045.1	M. pennisetigena PM1	47558771	63894
GCA_000002495.2	M. oryzae 70-15	40979121	6606598
GCA_001853415.3	M. oryzae RMg_Dl	42437481	524210
GCA_000193285.1	Mag. poae ATCC64411	39641827	3426601
GCA_002924685.1	M. oryzae WBKY1	43356274	3962041
GCA_002218465.1	M. oryzae B2	41771944	81851
GCA_004785725.2	M. oryzae B71	44846405	6668242
GCA_001548795.1	M. grisea DS9461	42458485	63753
GCA_001548815.1	M. grisea DS0505	42710978	73656
GCA_001936055.1	M. sp. MG03	41129187	10259*
GCA_001936065.1	M. sp. MG05	38623880	12178*
GCA_001936455.1	M. sp. MG07	43171008	10595*
GCA_001936555.1	M. sp. MG08	39560686	12600*
GCA_001936955.1	M. sp. MG12	41157244	13362*
GCA_002866905.1	M. grisea W98-20	37796700	7661*
GCA_002871045.1	M. grisea W97-11	47589632	3282110
GCA_002924675.1	M. grisea VO107	41449300	32490
GCA_002925245.1	M. grisea DsLIZ	46838708	57290
GCA_004355905.1	M. grisea NI907	44557582	5912490
GCA_003049485.1	Ophioceras dolichostomum CBS	42983319	97088

## Sheet: Table S4
Table S4. Identified SSRs in M. grisea PMg_Dl genome.
SSR Repeats	SSR count
ta	6945
at	6623
tc	2934
ag	2759
ga	2041
ct	2015
ac	1755
tg	1638
ca	1505
gt	1389
cag	1104
tgc	1047
ggc	863
gct	828
aata	814
gca	809
ctg	763
tta	743
gcc	699
ttc	698
caa	675
ttat	655
ata	654
ccg	636
att	627
taa	623
cgg	614
agc	598
ttg	589
aat	587
aag	583
tat	565
cgc	547
gcg	485
ctt	482
aaat	447
cac	431
gac	428
ttta	409
tgg	406
tgt	405
tttc	405
aga	402
gag	390
cca	375
gtt	367
cga	365
gc	362
gaa	358
aaag	355
tcg	347
ggt	340
aac	334
cg	326
gtc	325
tcc	298
gga	297
tac	286
acc	285
ctc	281
aca	277
tct	277
cct	262
ttttc	258
tatt	239
acg	219
agg	218
cgt	217
cat	216
gat	216
gtg	216
tca	214
tga	212
aatt	202
aaaag	199
tttta	196
aggt	191
agaa	190
ttcgga	184
tttg	181
ataa	178
tacc	178
aaac	173
attt	164
ttaa	164
ggta	160
tctt	154
atc	148
cttt	148
ttct	148
taaa	142
atg	137
gaaa	137
gta	134
tagg	132
aaaat	125
act	125
agt	125
aaga	123
gttt	118
taat	118
gggtta	117
tccgaa	117
caat	113
tgct	109
aaca	107
atta	105
ataaa	104
ctac	102
tgcc	102
tgtt	102
gtag	101
ctgc	100
atcc	96
aaaga	94
acaa	94
gggcc	94
ttttta	92
aaaaat	90
acct	90
caaa	90
tag	86
ccta	85
tgat	84
tggg	84
tcaa	83
ctttt	81
aaaaag	80
ttgt	79
caag	77
gcag	77
ttgc	77
atattt	75
gatt	75
ttttg	75
cagg	74
catc	74
gtat	74
tgac	74
aagaa	73
tctc	72
aatc	71
gcct	71
agct	70
atca	68
ccat	68
agtc	67
ccct	66
tttct	66
atct	65
cttg	65
aagc	64
atgg	64
aggc	63
cata	63
ccca	63
ccaa	62
cta	62
cagc	61
gatg	61
tatg	61
agcc	60
ggca	60
gtct	60
ggccc	59
cacc	58
ggcg	58
tttttc	58
tgga	56
cagt	55
gtgg	55
ttga	55
acca	54
ccag	54
ttgg	54
actg	53
catg	53
atttt	52
caac	52
tgag	52
tttat	52
taca	51
gact	50
gctg	50
ggtt	50
aaaaga	49
aggg	49
ctgt	49
tgta	49
agca	48
gaaaa	48
gagg	48
tattt	48
tcttt	48
tgca	48
caga	47
tgtc	47
cctc	46
gtca	46
aaata	44
atgt	44
cctg	44
gata	44
taaaa	44
ttcc	44
ttttct	44
aaaata	43
atgc	43
ccac	43
ccgc	43
taaata	42
accc	41
attg	41
ctagt	41
cttttt	41
tggc	41
aaaac	40
ggct	40
agtg	39
gccg	39
tgaa	39
ttctt	39
acat	37
agaaa	37
gcca	37
gcgg	37
taaaaa	37
tcat	37
aatg	36
atac	36
atag	36
atga	36
gcaa	36
gcat	36
ggtg	36
tggt	36
aaaca	35
aacc	35
gctt	35
gttg	35
aagg	34
cgcc	34
ctca	34
tatc	34
tgttt	34
tttgt	34
attc	33
ctat	33
attttt	32
tttatt	32
agac	31
gaat	31
tctg	31
aataa	30
cact	30
ccga	30
gatc	30
ggat	30
gggc	30
gtttt	30
tatat	30
acag	29
cacg	29
gaaaaa	28
gtact	28
gtgc	28
tcca	28
tggtgc	28
cccg	27
ccgg	27
cggg	27
gacc	27
gctc	27
ggcc	27
gggt	27
tcac	27
tccc	27
ttac	27
agcg	26
cagcaa	26
gtga	26
tagt	26
catt	25
tact	25
cggc	24
ctcc	24
ctga	24
gcga	24
tcag	24
ttttat	24
gagc	23
tgtac	23
acgc	22
tactg	22
aaacga	21
agag	21
caaaa	21
cgac	21
ctgg	21
gcta	21
ggaa	21
ggga	21
tata	21
tcgc	21
tgctgg	21
ttatt	21
ttca	21
caca	20
tgtg	20
aaaatt	19
acaaa	19
actag	19
aggta	19
gaag	19
gcac	19
ggtc	19
gtac	19
ttgtt	19
cggt	18
gaca	18
gccc	18
tacct	18
taga	18
tctag	18
ttattt	18
aacg	17
aataaa	17
actc	17
ggtat	17
gtta	17
tcgt	17
tttcc	17
ataaaa	16
atttg	16
caaac	16
cacca	16
ccaag	16
gagt	16
gcaaa	16
tgctgt	16
ttgat	16
aaaaac	15
aaagaa	15
accg	15
acta	15
agga	15
agtac	15
atcg	15
ccacga	15
ccgt	15
cctt	15
cgag	15
ctcagg	15
cttc	15
ggag	15
gtcg	15
gtcta	15
taac	15
tatttt	15
tcgg	15
tctttt	15
tggac	15
tgtttt	15
agact	14
cgtc	14
ctggt	14
gcgat	14
gtaca	14
tagtc	14
tgctgc	14
ttgccc	14
tttctt	14
aaaatg	13
caggg	13
ccctaa	13
ctct	13
gaac	13
gaggac	13
gctggt	13
gtcatc	13
tcta	13
tttgg	13
aacagc	12
aact	12
aagaaa	12
aagga	12
aaggc	12
acac	12
acaca	12
actt	12
agat	12
agcctg	12
agta	12
agtt	12
atata	12
attcgg	12
caaaaa	12
caaag	12
cagac	12
cagcac	12
cggctg	12
ctaga	12
cttgc	12
gatgc	12
gggct	12
ggtcg	12
ggttt	12
taata	12
taattt	12
tacag	12
tagc	12
tcct	12
tgcg	12
ttcttt	12
ttgccg	12
ttttca	12
actgc	11
acttg	11
agctcc	11
ccttg	11
ctag	11
ctctgg	11
ggcggt	11
ggctt	11
gggca	11
ggtac	11
ggtgca	11
ggtgct	11
taaccc	11
tgttga	11
aacaaa	10
aaggt	10
acagt	10
agtct	10
caacag	10
caaga	10
caggct	10
ccagat	10
cctcc	10
cgca	10
cgct	10
ctcg	10
cttgcg	10
gacct	10
gacg	10
gcaac	10
ggcag	10
ggttg	10
gtgca	10
tcgtcc	10
tgccc	10
tgctt	10
tggctc	10
tgttgc	10
ttgct	10
tttaa	10
aaataa	9
aaatc	9
aaccc	9
aaccct	9
aagt	9
aatta	9
accgtg	9
actgt	9
agaaaa	9
ataatt	9
caccag	9
cagca	9
cagcg	9
catcc	9
cccgag	9
cgaggc	9
cgat	9
cgcaa	9
cgtac	9
ctggtg	9
ctgta	9
ctta	9
gaaga	9
gctgcc	9
gggag	9
gggat	9
gggtgc	9
ggtgc	9
ggtgga	9
gtctg	9
tataa	9
tccccc	9
tctctt	9
tctttc	9
tgaat	9
tgcat	9
tgccg	9
tggct	9
tgtgg	9
ttaaa	9
ttaggg	9
ttataa	9
ttcg	9
ttctc	9
ttgctg	9
ttttac	9
aggag	8
agtggc	8
caggc	8
catcgg	8
ccacat	8
cctgca	8
cgcac	8
gcaaat	8
gcagga	8
gccgtc	8
ggatg	8
ggcaga	8
ggcagt	8
ggttgc	8
gtgcg	8
tacat	8
tgcagg	8
tgctg	8
tggtt	8
ttgac	8
ttgca	8
accagg	7
agaagg	7
aggac	7
atggc	7
attttg	7
caacat	7
cactgc	7
cagtg	7
ccaaac	7
ccctgt	7
cgatg	7
cggtca	7
cgtgac	7
ctccgg	7
gaatt	7
gacgat	7
gacta	7
gcaca	7
gcaggt	7
gcatg	7
ggcaac	7
gggtac	7
ggtggt	7
gtctct	7
gtggca	7
gtgtg	7
gttgct	7
tcaat	7
tcaccg	7
tccct	7
tgacc	7
tgaccg	7
tggtgt	7
tgtgtg	7
ttgggt	7
ttgtgc	7
ttgttt	7
tttgta	7
aacca	6
aaccag	6
aagag	6
aagcc	6
aaggaa	6
aaggag	6
aatat	6
aatgc	6
acagc	6
accaca	6
accagc	6
acga	6
acgg	6
acgt	6
actcg	6
agaag	6
agaagc	6
agacc	6
agagag	6
agcacc	6
agccc	6
agctg	6
aggga	6
agggg	6
agggtt	6
atatt	6
atcac	6
attaa	6
attact	6
attata	6
caaat	6
caaca	6
caagt	6
cacacc	6
cacgac	6
cactg	6
cagcc	6
caggtc	6
catca	6
ccaacc	6
ccaccg	6
ccctc	6
ccggcg	6
cctaac	6
cctaat	6
cgaca	6
cgatga	6
cgctcc	6
cggcgt	6
cggctc	6
cgggc	6
cgtca	6
cgtg	6
cgtt	6
cgttt	6
ctaa	6
ctcgtc	6
ctctt	6
cttgcc	6
cttgg	6
ctttc	6
gaaaac	6
gaaag	6
gaccgg	6
gacgca	6
gagta	6
gcacca	6
gcagcg	6
gcatca	6
gccaa	6
gccca	6
gccctg	6
gccgtg	6
gcctcc	6
gcggca	6
gcgggt	6
gcgtgt	6
gctgcg	6
ggcgc	6
gggcaa	6
ggtca	6
ggttgt	6
gtaa	6
gtcaa	6
gtcc	6
gtgct	6
gtggc	6
gtggt	6
gtgtga	6
gttttt	6
taaat	6
taag	6
taccag	6
tactac	6
tatatt	6
tatgc	6
tatta	6
tattac	6
tcatcg	6
tcctcg	6
tcctg	6
tcga	6
tcgttt	6
tctca	6
tctct	6
tctctc	6
tcttc	6
tgacg	6
tgatgg	6
tgcgcc	6
tgcgt	6
tggcc	6
tgggc	6
tgggt	6
tgtat	6
tgtct	6
tgttg	6
ttag	6
ttata	6
ttatat	6
ttcat	6
ttccc	6
ttggg	6
tttctc	6
ttttgt	6
aaacgg	5
aggcac	5
atgcgg	5
attggt	5
caaccg	5
ccacca	5
cctgc	5
cgaagc	5
ctctgc	5
ctggag	5
ctggcc	5
ctgttt	5
gaagaa	5
gaga	5
gattt	5
gccgtt	5
gcggta	5
gctgat	5
gctgct	5
gcttca	5
ggacca	5
ggcacc	5
ggcca	5
ggtccg	5
gtaggc	5
gtgaa	5
gttca	5
tattg	5
tgcctg	5
ttagg	5
ttgcca	5
aaaacc	4
aaacca	4
aatttc	4
acaaaa	4
acacaa	4
acacac	4
acagg	4
accaaa	4
acctct	4
acgcac	4
agaacg	4
agaca	4
agcaa	4
agcagg	4
agggc	4
agggcc	4
agtcgc	4
agtggg	4
agttcc	4
atact	4
atcaa	4
atgtc	4
caacc	4
cacaca	4
cacgcg	4
cagctt	4
cagtc	4
catcag	4
catcg	4
catta	4
ccacgg	4
ccagca	4
ccatat	4
cccag	4
ccggct	4
ccgtcg	4
cctca	4
cctgct	4
cctttc	4
cggcac	4
cggcga	4
cgta	4
cgtgat	4
ctaag	4
ctccaa	4
ctctca	4
ctgcc	4
ctggct	4
ctgttg	4
cttcc	4
cttga	4
cttgtc	4
cttta	4
gaacca	4
gacagg	4
gacat	4
gactt	4
gagaga	4
gagga	4
gagtct	4
gatcgt	4
gatgcg	4
gattag	4
gcacag	4
gcacgg	4
gcaga	4
gccaca	4
gcccag	4
gccct	4
gccgcc	4
gccgct	4
gccgga	4
gcgcca	4
gctcaa	4
gctcag	4
gctgt	4
ggaagg	4
ggaggg	4
ggata	4
ggcagg	4
ggcat	4
ggcatg	4
gggtgt	4
ggtaca	4
ggtccc	4
ggtgcc	4
ggttag	4
ggttga	4
gtacaa	4
gtcctg	4
gtctt	4
gtggag	4
tcaac	4
tcagca	4
tccta	4
tcggga	4
tcgtca	4
tctga	4
tgaca	4
tgacgg	4
tgatgc	4
tgcca	4
tgcttc	4
tgtatg	4
tgtctt	4
tgtggg	4
tgttgg	4
ttcaa	4
ttgctt	4
ttggct	4
tttcat	4
aaaagg	3
aaaatc	3
aaacaa	3
aaacac	3
aaacc	3
aaagc	3
aaatat	3
aaatcc	3
aaatt	3
aacaa	3
aacaac	3
aacctc	3
aacga	3
aacgg	3
aagaat	3
aagcaa	3
aagctg	3
aaggg	3
aagtc	3
aagtcg	3
aataat	3
aattaa	3
aattc	3
aattt	3
aatttt	3
acaac	3
acaacg	3
acatca	3
acattt	3
accaa	3
accaag	3
accag	3
accaga	3
accgca	3
accgcc	3
accta	3
acctc	3
acctcc	3
acctcg	3
acctt	3
acgaca	3
acgacc	3
acgagc	3
acgcat	3
acgcca	3
acggag	3
acggca	3
actatt	3
actca	3
actcaa	3
actcc	3
actccg	3
actggc	3
acttca	3
agaaac	3
agaaag	3
agaac	3
agaccc	3
agacg	3
agaga	3
agagac	3
agatc	3
agatga	3
agcagc	3
agcatg	3
agcccc	3
agccga	3
agccgc	3
agcggc	3
agcgtg	3
aggat	3
aggccg	3
aggctc	3
aggtag	3
aggtc	3
aggtgc	3
agtagt	3
agtat	3
agtca	3
agtcac	3
agtcc	3
agtcg	3
agttgc	3
ataaat	3
atagc	3
atagt	3
atatg	3
atcag	3
atccaa	3
atcgc	3
atcgcg	3
atcgtc	3
atcgtg	3
atcttg	3
atgac	3
atgca	3
atgcca	3
atgccc	3
atgct	3
atggg	3
atgggc	3
atgta	3
atgtg	3
atgtt	3
atgtta	3
atgttg	3
attaaa	3
attac	3
attagg	3
attat	3
attcct	3
attgcg	3
atttaa	3
atttc	3
atttga	3
caaatt	3
caacac	3
caacgc	3
caacgt	3
caaggt	3
caatt	3
cacag	3
caccaa	3
caccg	3
caccgg	3
cacggg	3
cacgtc	3
cagcag	3
cagcat	3
cagccc	3
cagcct	3
cagcga	3
cagcgg	3
caggtt	3
cagta	3
cagtac	3
cagtcc	3
cagtcg	3
cagtga	3
catac	3
catga	3
catgcc	3
catggg	3
cattt	3
ccaac	3
ccaagt	3
ccacaa	3
ccact	3
ccagta	3
ccagtc	3
ccatc	3
ccatg	3
ccatgc	3
cccaa	3
cccaga	3
cccatg	3
cccca	3
ccccag	3
ccccat	3
ccccgc	3
cccct	3
cccctc	3
ccctg	3
cccttg	3
ccgagt	3
ccgcct	3
ccgcgt	3
ccgctc	3
ccggaa	3
ccgta	3
ccgttg	3
cctac	3
cctccc	3
cctga	3
cctgg	3
cctgt	3
ccttc	3
ccttga	3
ccttgc	3
ccttt	3
cgaa	3
cgacc	3
cgacct	3
cgacgc	3
cgact	3
cgagat	3
cgagct	3
cgata	3
cgatt	3
cgcaac	3
cgcact	3
cgcat	3
cgccgc	3
cgccgt	3
cgcgat	3
cgcgc	3
cgcgtt	3
cgctgc	3
cgga	3
cggatc	3
cggca	3
cggcaa	3
cggcca	3
cggcgc	3
cggctt	3
cgggag	3
cgggct	3
cggtgc	3
cgtatc	3
cgtcat	3
cgtcct	3
cgtttt	3
ctaacc	3
ctacca	3
ctacct	3
ctagac	3
ctagca	3
ctaggt	3
ctcac	3
ctcact	3
ctcccc	3
ctcgc	3
ctcggc	3
ctctct	3
ctctg	3
ctctgt	3
ctcttc	3
ctgaa	3
ctgac	3
ctgag	3
ctgagc	3
ctgat	3
ctgatg	3
ctgcag	3
ctgcca	3
ctgctg	3
ctgctt	3
ctggac	3
ctgtcc	3
ctgtg	3
ctgtgc	3
cttac	3
cttcga	3
cttgac	3
cttggg	3
cttttc	3
gaaac	3
gaaccc	3
gaacg	3
gaagag	3
gaagct	3
gaagg	3
gaatcg	3
gacact	3
gacca	3
gacgaa	3
gactcc	3
gactcg	3
gacttg	3
gagaa	3
gagaag	3
gagatg	3
gagccc	3
gagccg	3
gagcct	3
gaggaa	3
gaggcc	3
gaggg	3
gagggc	3
gaggt	3
gagtc	3
gagtcg	3
gatca	3
gatgaa	3
gatgag	3
gatgg	3
gatgga	3
gatggc	3
gattca	3
gattcc	3
gattgc	3
gcaaac	3
gcaag	3
gcacc	3
gcact	3
gcagcc	3
gcagg	3
gcagt	3
gccacc	3
gcccc	3
gcccg	3
gccgac	3
gccta	3
gcctc	3
gcctg	3
gcctt	3
gccttg	3
gccttt	3
gcgaca	3
gcgacg	3
gcgcat	3
gcgccc	3
gcgccg	3
gcgcg	3
gcgct	3
gcgctg	3
gcggat	3
gcggc	3
gcggcg	3
gcgt	3
gcgtcc	3
gcgtt	3
gctat	3
gctcca	3
gctccg	3
gctct	3
gctga	3
gctgc	3
gctgca	3
gctgga	3
gctggc	3
gctgtg	3
gcttgt	3
ggaaac	3
ggaat	3
ggac	3
ggacag	3
ggacc	3
ggaccc	3
ggacct	3
ggacga	3
ggaga	3
ggagca	3
ggagcc	3
ggagct	3
ggatga	3
ggccga	3
ggccgg	3
ggcctc	3
ggcgag	3
ggcgga	3
ggcggc	3
ggcggg	3
ggcgtc	3
ggctgc	3
ggcttt	3
gggaa	3
gggac	3
gggatc	3
gggcat	3
gggcg	3
gggcgg	3
gggctc	3
gggctg	3
gggga	3
ggggga	3
ggggtt	3
gggttc	3
ggtaa	3
ggtact	3
ggtct	3
ggtcta	3
ggtgaa	3
ggtgg	3
ggtta	3
ggttcc	3
ggttcg	3
ggtttt	3
gtacat	3
gtacc	3
gtagtc	3
gtatc	3
gtatgc	3
gtatt	3
gtcag	3
gtccac	3
gtcct	3
gtcctc	3
gtcctt	3
gtcgcc	3
gtcgcg	3
gtcggg	3
gtcgtc	3
gtcgtg	3
gtctc	3
gtgat	3
gtgatg	3
gtgccg	3
gtgctc	3
gtggcg	3
gtggct	3
gtggtt	3
gtgt	3
gtgtca	3
gttag	3
gttc	3
gttga	3
gttgca	3
gttggc	3
gtttgc	3
gttttc	3
taacgg	3
taatac	3
taatt	3
tacg	3
tacgg	3
tagac	3
tagat	3
tagta	3
tagtt	3
tataat	3
tatac	3
tatagg	3
tatatg	3
tattaa	3
tattat	3
tattta	3
tcaag	3
tcaga	3
tcata	3
tccagg	3
tcccc	3
tcccgc	3
tccctg	3
tccgag	3
tccgtt	3
tcctct	3
tcctgc	3
tcgac	3
tcgat	3
tcgca	3
tcgcc	3
tcgcga	3
tcgctg	3
tcggc	3
tcggcc	3
tcgtt	3
tctcc	3
tctcta	3
tctgaa	3
tctggc	3
tctgt	3
tcttcc	3
tcttgg	3
tgagct	3
tgagg	3
tgattt	3
tgcaa	3
tgcaaa	3
tgcac	3
tgcacc	3
tgcag	3
tgcagt	3
tgccgc	3
tgcct	3
tgcgg	3
tgcggc	3
tggat	3
tggcac	3
tggcg	3
tggcgc	3
tggga	3
tgggct	3
tgggg	3
tgggga	3
tggtc	3
tggtg	3
tggttg	3
tgtca	3
tgtcct	3
tgtcgc	3
tgtcgg	3
tgtcgt	3
tgtgc	3
tgtgt	3
tgtgta	3
tgtta	3
ttacc	3
ttaga	3
ttatc	3
ttattg	3
ttcag	3
ttcaga	3
ttcgtt	3
ttctcc	3
ttcttc	3
ttcttg	3
ttgagc	3
ttgatt	3
ttgggc	3
ttggt	3
ttggtc	3
ttgtc	3
ttgtg	3
ttgtta	3
ttgttg	3
tttata	3
tttgac	3
tttgat	3
tttgc	3
tttgtt	3
ttttcc	3
ttttga	3
tttttg	3

## Sheet: Table S5
Table S5. Identified various PFAM in M. grisea PMg_Dl genome.
PFAM description	Count	%
WD domain, G-beta repeat	262	2.35421
Major Facilitator Superfamily	167	1.50058
Cytochrome P450	127	1.14116
Protein kinase domain	116	1.04232
Mitochondrial carrier protein	113	1.01537
Fungal specific transcription factor domain	111	0.997394
RNA recognition motif. (a.k.a. RRM, RBD, or RNP domain)	92	0.826669
Fungal Zn(2)-Cys(6) binuclear cluster domain	91	0.817684
FAD binding domain	88	0.790727
ABC transporter	79	0.709857
Sugar (and other) transporter	74	0.664929
Helicase conserved C-terminal domain	73	0.655944
short chain dehydrogenase	68	0.611016
AMP-binding enzyme	67	0.602031
ATPase family associated with various cellular activities (AAA)	62	0.557103
Phosphopantetheine attachment site	59	0.530146
Methyltransferase domain	55	0.494204
Tetratricopeptide repeat	55	0.494204
Multicopper oxidase	49	0.440291
Zinc finger, C2H2 type	49	0.440291
Ankyrin repeats (3 copies)	48	0.431306
alpha/beta hydrolase fold	47	0.42232
DEAD/DEAH box helicase	47	0.42232
Zinc-binding dehydrogenase	47	0.42232
Condensation domain	43	0.386378
GMC oxidoreductase	43	0.386378
Sel1 repeat	38	0.34145
ABC transporter transmembrane region	37	0.332465
haloacid dehalogenase-like hydrolase	37	0.332465
Beta-ketoacyl synthase, N-terminal domain	33	0.296523
Enoyl-(Acyl carrier protein) reductase	33	0.296523
Ras family	33	0.296523
Alcohol dehydrogenase GroES-like domain	32	0.287537
Amino acid permease	32	0.287537
Zinc knuckle	31	0.278552
Beta-ketoacyl synthase, C-terminal domain	29	0.26058
SET domain	29	0.26058
Acyl transferase domain	28	0.251595
AAA domain	27	0.242609
Heterokaryon incompatibility protein (HET)	26	0.233624
Aldo/keto reductase family	25	0.224638
Polyketide synthase dehydratase	25	0.224638
Subtilase family	25	0.224638
2OG-Fe(II) oxygenase superfamily	24	0.215653
Ankyrin repeats (many copies)	24	0.215653
SNF2 family N-terminal domain	24	0.215653
DnaJ domain	23	0.206667
E1-E2 ATPase	23	0.206667
KR domain	23	0.206667
Alpha/beta hydrolase family	22	0.197682
Calcineurin-like phosphoesterase	22	0.197682
CFEM domain	22	0.197682
Cytochrome b5-like Heme/Steroid binding domain	22	0.197682
Glycosyl hydrolase family 61	22	0.197682
Ketoacyl-synthetase C-terminal extension	22	0.197682
Dynamin family	21	0.188696
KH domain	21	0.188696
AMP-binding enzyme C-terminal domain	20	0.179711
Carboxylesterase family	20	0.179711
Glycosyl hydrolase family 3 N terminal domain	20	0.179711
Kelch motif	20	0.179711
NmrA-like family	20	0.179711
Pyridine nucleotide-disulphide oxidoreductase	20	0.179711
Ubiquitin-conjugating enzyme	20	0.179711
Acetyltransferase (GNAT) family	19	0.170725
C2 domain	19	0.170725
Eukaryotic aspartyl protease	19	0.170725
FAD dependent oxidoreductase	19	0.170725
F-box-like	19	0.170725
Glycosyl hydrolase family 3 C-terminal domain	19	0.170725
Aldehyde dehydrogenase family	18	0.16174
Aminotransferase class I and II	18	0.16174
Glycosyl hydrolases family 18	18	0.16174
Histidine kinase-, DNA gyrase B-, and HSP90-like ATPase	18	0.16174
Peptidase family M28	18	0.16174
AAA+ lid domain	17	0.152754
Cutinase	17	0.152754
Fibronectin type III-like domain	17	0.152754
Proteasome subunit	17	0.152754
Pumilio-family RNA binding repeat	17	0.152754
Regulator of chromosome condensation (RCC1) repeat	17	0.152754
WSC domain	17	0.152754
Zinc finger, C3HC4 type (RING finger)	17	0.152754
Common central domain of tyrosinase	16	0.143769
Domain of unknown function (DUF3328)	16	0.143769
Glycosyl hydrolases family 16	16	0.143769
Glycosyl hydrolases family 43	16	0.143769
LSM domain	16	0.143769
Male sterility protein	16	0.143769
Reverse transcriptase (RNA-dependent DNA polymerase)	16	0.143769
ABC-2 type transporter	15	0.134783
Amidase	15	0.134783
Armadillo/beta-catenin-like repeat	15	0.134783
Chitin recognition protein	15	0.134783
EF-hand domain pair	15	0.134783
Elongation factor Tu GTP binding domain	15	0.134783
Ferric reductase like transmembrane component	15	0.134783
Fungal cellulose binding domain	15	0.134783
Leucine rich repeat	15	0.134783
Oxidoreductase NAD-binding domain	15	0.134783
SH3 domain	15	0.134783
Thioredoxin	15	0.134783
Ubiquitin carboxyl-terminal hydrolase	15	0.134783
Acetyltransferase (GNAT) domain	14	0.125797
Berberine and berberine like	14	0.125797
BTB/POZ domain	14	0.125797
D-isomer specific 2-hydroxyacid dehydrogenase, NAD binding domain	14	0.125797
FAD-binding domain	14	0.125797
Galactose oxidase, central domain	14	0.125797
NUDIX domain	14	0.125797
PCI domain	14	0.125797
Rab-GTPase-TBC domain	14	0.125797
Sodium/calcium exchanger protein	14	0.125797
Cation transporter/ATPase, N-terminus	13	0.116812
CBS domain	13	0.116812
Cellulase (glycosyl hydrolase family 5)	13	0.116812
Dynamin central region	13	0.116812
Ferric reductase NAD binding domain	13	0.116812
Myb-like DNA-binding domain	13	0.116812
non-haem dioxygenase in morphine synthesis N-terminal	13	0.116812
Peroxidase	13	0.116812
PX domain	13	0.116812
WW domain	13	0.116812
Actin	12	0.107826
Bromodomain	12	0.107826
Cation transporting ATPase, C-terminus	12	0.107826
Flavin-binding monooxygenase-like	12	0.107826
Glutathione S-transferase, C-terminal domain	12	0.107826
Histidine phosphatase superfamily (branch 1)	12	0.107826
Hsp70 protein	12	0.107826
NAD(P)-binding Rossmann-like domain	12	0.107826
Nucleoporin FG repeat region	12	0.107826
O-methyltransferase domain	12	0.107826
PA domain	12	0.107826
Polysaccharide deacetylase	12	0.107826
Prenyltransferase and squalene oxidase repeat	12	0.107826
Pyridoxal-phosphate dependent enzyme	12	0.107826
Response regulator receiver domain	12	0.107826
50S ribosome-binding GTPase	11	0.0988409
Cation transport ATPase (P-type)	11	0.0988409
Domain of unknown function (DUF1996)	11	0.0988409
GDSL-like Lipase/Acylhydrolase family	11	0.0988409
OPT oligopeptide transporter protein	11	0.0988409
PHD-finger	11	0.0988409
Polyprenyl synthetase	11	0.0988409
PQ loop repeat	11	0.0988409
S1 RNA binding domain	11	0.0988409
Taurine catabolism dioxygenase TauD, TfdA family	11	0.0988409
Transferase family	11	0.0988409
Ubiquitin family	11	0.0988409
Zinc carboxypeptidase	11	0.0988409
ATP synthase subunit C	10	0.0898553
CVNH domain	10	0.0898553
Cyclophilin type peptidyl-prolyl cis-trans isomerase/CLD	10	0.0898553
Elongation factor Tu domain 2	10	0.0898553
F-box domain	10	0.0898553
Glutathione-dependent formaldehyde-activating enzyme	10	0.0898553
Glycosyltransferase sugar-binding region containing DXD motif	10	0.0898553
Helicase associated domain (HA2)	10	0.0898553
Helix-loop-helix DNA-binding domain	10	0.0898553
HMG (high mobility group) box	10	0.0898553
Kinesin motor domain	10	0.0898553
Lysine methyltransferase	10	0.0898553
Metallopeptidase family M24	10	0.0898553
Oxidoreductase family, NAD-binding Rossmann fold	10	0.0898553
PAS domain	10	0.0898553
PH domain	10	0.0898553
Phosphotransferase enzyme family	10	0.0898553
Ring finger domain	10	0.0898553
Sir2 family	10	0.0898553
TCP-1/cpn60 chaperonin family	10	0.0898553
Ulp1 protease family, C-terminal catalytic domain	10	0.0898553
Zinc-finger double-stranded RNA-binding	10	0.0898553
AAA domain (dynein-related subfamily)	9	0.0808698
Alpha amylase, catalytic domain	9	0.0808698
Amidohydrolase family	9	0.0808698
Anaphase-promoting complex subunit 4 WD40 domain	9	0.0808698
bZIP transcription factor	9	0.0808698
Calponin homology (CH) domain	9	0.0808698
Clr5 domain	9	0.0808698
Endonuclease/Exonuclease/phosphatase family	9	0.0808698
Flavin containing amine oxidoreductase	9	0.0808698
FMN-dependent dehydrogenase	9	0.0808698
Glutamine amidotransferase class-I	9	0.0808698
Glutathione S-transferase, N-terminal domain	9	0.0808698
Glycosyl hydrolase family 47	9	0.0808698
G-patch domain	9	0.0808698
Hydrophobic surface binding protein A	9	0.0808698
LIM domain	9	0.0808698
Oligonucleotide/oligosaccharide-binding (OB)-fold	9	0.0808698
PAP2 superfamily	9	0.0808698
Phosphorylase superfamily	9	0.0808698
PPR repeat	9	0.0808698
Region in Clathrin and VPS	9	0.0808698
Rhodanese-like domain	9	0.0808698
RNase H-like domain found in reverse transcriptase	9	0.0808698
Tannase and feruloyl esterase	9	0.0808698
ThiF family	9	0.0808698
Transmembrane amino acid transporter protein	9	0.0808698
tRNA synthetases class I (I, L, M and V)	9	0.0808698
ZIP Zinc transporter	9	0.0808698
Acyl-CoA dehydrogenase, C-terminal domain	8	0.0718843
Acyl-CoA dehydrogenase, N-terminal domain	8	0.0718843
Adaptin N terminal region	8	0.0718843
ADP-ribosylation factor family	8	0.0718843
Aminotransferase class-V	8	0.0718843
Carbamoyl-phosphate synthase L chain, ATP binding domain	8	0.0718843
Carbon-nitrogen hydrolase	8	0.0718843
Cation efflux family	8	0.0718843
Chromo (CHRromatin Organisation MOdifier) domain	8	0.0718843
Cupin domain	8	0.0718843
Cytochrome domain of cellobiose dehydrogenase	8	0.0718843
Egh16-like virulence factor	8	0.0718843
Enoyl-CoA hydratase/isomerase	8	0.0718843
FHA domain	8	0.0718843
Fn3-like domain	8	0.0718843
Glycosyl hydrolase family 76	8	0.0718843
Glycosyl hydrolases family 2	8	0.0718843
Hexokinase	8	0.0718843
IBR domain, a half RING-finger domain	8	0.0718843
Integrase zinc binding domain	8	0.0718843
LysM domain	8	0.0718843
MYND finger	8	0.0718843
NACHT domain	8	0.0718843
Oxysterol-binding protein	8	0.0718843
PAN domain	8	0.0718843
Peptidase family M20/M25/M40	8	0.0718843
Peptidase M16 inactive domain	8	0.0718843
Permease for cytosine/purines, uracil, thiamine, allantoin	8	0.0718843
Phosphatidylethanolamine-binding protein	8	0.0718843
Phosphatidylinositol 3- and 4-kinase	8	0.0718843
Pleckstrin homology domain	8	0.0718843
Protein prenyltransferase alpha subunit repeat	8	0.0718843
RhoGAP domain	8	0.0718843
Thioredoxin-like domain	8	0.0718843
UBA/TS-N domain	8	0.0718843
Variant SH3 domain	8	0.0718843
AAA lid domain	7	0.0628987
Acyl-CoA dehydrogenase, middle domain	7	0.0628987
Acyltransferase	7	0.0628987
Aminotransferase class-III	7	0.0628987
Ankyrin repeat	7	0.0628987
Bacterial transferase hexapeptide (six repeats)	7	0.0628987
BCS1 N terminal	7	0.0628987
Biotin-requiring enzyme	7	0.0628987
BRCA1 C Terminus (BRCT) domain	7	0.0628987
Chitin synthase	7	0.0628987
Clathrin adaptor complex small chain	7	0.0628987
CoA-transferase family III	7	0.0628987
Complex 1 protein (LYR family)	7	0.0628987
CorA-like Mg2+ transporter protein	7	0.0628987
Cyclin	7	0.0628987
Cys/Met metabolism PLP-dependent enzyme	7	0.0628987
Dihydrodipicolinate synthetase family	7	0.0628987
D-isomer specific 2-hydroxyacid dehydrogenase, catalytic domain	7	0.0628987
Exonuclease	7	0.0628987
Fasciclin domain	7	0.0628987
Flavodoxin	7	0.0628987
GATA zinc finger	7	0.0628987
Glycosyl hydrolase family 92	7	0.0628987
Glycosyl hydrolases family 2, TIM barrel domain	7	0.0628987
Glycosyl hydrolases family 32 N-terminal domain	7	0.0628987
Glyoxalase/Bleomycin resistance protein/Dioxygenase superfamily	7	0.0628987
Heavy-metal-associated domain	7	0.0628987
His Kinase A (phospho-acceptor) domain	7	0.0628987
Importin-beta N-terminal domain	7	0.0628987
IQ calmodulin-binding motif	7	0.0628987
Isocitrate/isopropylmalate dehydrogenase	7	0.0628987
Lipase (class 3)	7	0.0628987
Major intrinsic protein	7	0.0628987
Mpv17 / PMP22 family	7	0.0628987
NAD dependent epimerase/dehydratase family	7	0.0628987
NAD(P)H-binding	7	0.0628987
NB-ARC domain	7	0.0628987
PAS fold	7	0.0628987
Pectate lyase superfamily protein	7	0.0628987
Peptidase inhibitor I9	7	0.0628987
Phytanoyl-CoA dioxygenase (PhyH)	7	0.0628987
Prefoldin subunit	7	0.0628987
Prolyl oligopeptidase family	7	0.0628987
Protein of unknown function (DUF3433)	7	0.0628987
Septin	7	0.0628987
Serine hydrolase (FSH1)	7	0.0628987
Thioesterase domain	7	0.0628987
tRNA synthetase class II core domain (G, H, P, S and T)	7	0.0628987
tRNA synthetases class II (D, K and N)	7	0.0628987
Uracil phosphoribosyltransferase	7	0.0628987
3' exoribonuclease family, domain 1	6	0.0539132
Anticodon binding domain	6	0.0539132
Anticodon-binding domain of tRNA	6	0.0539132
Basic region leucine zipper	6	0.0539132
Beta-lactamase superfamily domain	6	0.0539132
Caulimovirus viroplasmin	6	0.0539132
Cofilin/tropomyosin-type actin-binding protein	6	0.0539132
Copper amine oxidase, enzyme domain	6	0.0539132
Core histone H2A/H2B/H3/H4	6	0.0539132
Cyclic nucleotide-binding domain	6	0.0539132
Cyclin, N-terminal domain	6	0.0539132
Cytoskeletal-regulatory complex EF hand	6	0.0539132
DHHC palmitoyltransferase	6	0.0539132
Dienelactone hydrolase family	6	0.0539132
DJ-1/PfpI family	6	0.0539132
Domain of unknown function (DUF202)	6	0.0539132
Dual specificity phosphatase, catalytic domain	6	0.0539132
Endoribonuclease L-PSP	6	0.0539132
Fatty acid desaturase	6	0.0539132
Fatty acid hydroxylase superfamily	6	0.0539132
Fumarylacetoacetate (FAA) hydrolase family	6	0.0539132
G protein-coupled glucose receptor regulating Gpa2	6	0.0539132
Gelsolin repeat	6	0.0539132
Glutamine amidotransferase domain	6	0.0539132
Glycosyl hydrolase family 10	6	0.0539132
Glycosyl hydrolase family 7	6	0.0539132
Glycosyl hydrolase family 92 N-terminal domain	6	0.0539132
Glycosyl hydrolases family 2, sugar binding domain	6	0.0539132
HEAT-like repeat	6	0.0539132
HECT-domain (ubiquitin-transferase)	6	0.0539132
Histidine phosphatase superfamily (branch 2)	6	0.0539132
Histone-like transcription factor (CBF/NF-Y) and archaeal histone	6	0.0539132
Insulinase (Peptidase family M16)	6	0.0539132
Integrase core domain	6	0.0539132
Isochorismatase family	6	0.0539132
JAB1/Mov34/MPN/PAD-1 ubiquitin protease	6	0.0539132
MatE	6	0.0539132
MCM AAA-lid domain	6	0.0539132
MCM N-terminal domain	6	0.0539132
MCM OB domain	6	0.0539132
MCM P-loop domain	6	0.0539132
Membrane-associating domain	6	0.0539132
MutS domain V	6	0.0539132
OB-fold nucleic acid binding domain	6	0.0539132
Peptidase dimerisation domain	6	0.0539132
pfkB family carbohydrate kinase	6	0.0539132
Phosphatidylinositol-specific phospholipase C, X domain	6	0.0539132
PLD-like domain	6	0.0539132
Proteasome subunit A N-terminal signature	6	0.0539132
Protein of unknown function (DUF3659)	6	0.0539132
Protein phosphatase 2C	6	0.0539132
Putative stress-responsive nuclear envelope protein	6	0.0539132
Pyridoxamine 5'-phosphate oxidase	6	0.0539132
RecF/RecN/SMC N terminal domain	6	0.0539132
RhoGEF domain	6	0.0539132
RNase H	6	0.0539132
SAM domain (Sterile alpha motif)	6	0.0539132
Sec63 Brl domain	6	0.0539132
Serine carboxypeptidase	6	0.0539132
Serine carboxypeptidase S28	6	0.0539132
Snf7	6	0.0539132
Sodium/hydrogen exchanger family	6	0.0539132
Sodium:neurotransmitter symporter family	6	0.0539132
SPX domain	6	0.0539132
Staphylococcal nuclease homologue	6	0.0539132
STAS domain	6	0.0539132
Sulfate permease family	6	0.0539132
Thioesterase superfamily	6	0.0539132
Thiolase, C-terminal domain	6	0.0539132
Thiolase, N-terminal domain	6	0.0539132
Ubiquitin binding region	6	0.0539132
UDP-glucoronosyl and UDP-glucosyl transferase	6	0.0539132
Velvet factor	6	0.0539132
Zinc finger C-x8-C-x5-C-x3-H type (and similar)	6	0.0539132
2Fe-2S iron-sulfur cluster binding domain	5	0.0449277
ABC1 family	5	0.0449277
ABC-transporter N-terminal	5	0.0449277
Aconitase C-terminal domain	5	0.0449277
Aconitase family (aconitate hydratase)	5	0.0449277
Acyltransferase family	5	0.0449277
Amidohydrolase	5	0.0449277
Asparaginase	5	0.0449277
Asparagine synthase	5	0.0449277
BAR domain	5	0.0449277
Brix domain	5	0.0449277
CDP-alcohol phosphatidyltransferase	5	0.0449277
CDR ABC transporter	5	0.0449277
CoA-ligase	5	0.0449277
CobW/HypB/UreG, nucleotide-binding domain	5	0.0449277
Copper amine oxidase, N2 domain	5	0.0449277
CRAL/TRIO domain	5	0.0449277
CRAL/TRIO, N-terminal domain	5	0.0449277
Ctr copper transporter family	5	0.0449277
CUE domain	5	0.0449277
Cupin	5	0.0449277
Cysteine-rich secretory protein family	5	0.0449277
Cytidine and deoxycytidylate deaminase zinc-binding region	5	0.0449277
Cytosolic domain of 10TM putative phosphate transporter	5	0.0449277
Dihydroorotate dehydrogenase	5	0.0449277
Dihydrouridine synthase (Dus)	5	0.0449277
DNA polymerase family B, exonuclease domain	5	0.0449277
DnaJ C terminal domain	5	0.0449277
Domain of unknown function (DUF1929)	5	0.0449277
DSBA-like thioredoxin domain	5	0.0449277
EamA-like transporter family	5	0.0449277
Elongation factor G C-terminus	5	0.0449277
Elongation Factor G, domain II	5	0.0449277
Epoxide hydrolase N terminus	5	0.0449277
Gamma tubulin complex component C-terminal	5	0.0449277
Gamma tubulin complex component N-terminal	5	0.0449277
GHMP kinases N terminal domain	5	0.0449277
Glucanosyltransferase	5	0.0449277
Glycoside hydrolase 131 catalytic N-terminal domain	5	0.0449277
Glycosyl hydrolases family 11	5	0.0449277
Glycosyl hydrolases family 31	5	0.0449277
Glycosyl transferase family 90	5	0.0449277
Glycosyl transferases group 1	5	0.0449277
HAMP domain	5	0.0449277
HMGL-like	5	0.0449277
Homeodomain	5	0.0449277
Initiation factor 2 subunit family	5	0.0449277
Ion transport protein	5	0.0449277
Ketopantoate reductase PanE/ApbA C terminal	5	0.0449277
KOW motif	5	0.0449277
Mannosyltransferase putative	5	0.0449277
Metal-independent alpha-mannosidase (GH125)	5	0.0449277
Metallo-beta-lactamase superfamily	5	0.0449277
MIF4G domain	5	0.0449277
MutS domain III	5	0.0449277
Nitronate monooxygenase	5	0.0449277
NLI interacting factor-like phosphatase	5	0.0449277
Oxidoreductase FAD-binding domain	5	0.0449277
Patatin-like phospholipase	5	0.0449277
Phosphatidylinositol-specific phospholipase C, Y domain	5	0.0449277
Phospholipid-translocating ATPase N-terminal	5	0.0449277
Phospholipid-translocating P-type ATPase C-terminal	5	0.0449277
Pro-kumamolisin, activation domain	5	0.0449277
Proteasomal ATPase OB C-terminal domain	5	0.0449277
Protein of unknown function (DUF1295)	5	0.0449277
Protein of unknown function (DUF3292)	5	0.0449277
Putative GTPase activating protein for Arf	5	0.0449277
Putative serine esterase (DUF676)	5	0.0449277
Pyridoxal-dependent decarboxylase conserved domain	5	0.0449277
Radical SAM superfamily	5	0.0449277
Regulator of G protein signaling domain	5	0.0449277
Ribonuclease III domain	5	0.0449277
Ribosomal protein L7Ae/L30e/S12e/Gadd45 family	5	0.0449277
Rieske [2Fe-2S] domain	5	0.0449277
RTA1 like protein	5	0.0449277
RWD domain	5	0.0449277
SNARE domain	5	0.0449277
SPFH domain / Band 7 family	5	0.0449277
Starter unit:ACP transacylase in aflatoxin biosynthesis	5	0.0449277
SUR7/PalI family	5	0.0449277
Thioesterase-like superfamily	5	0.0449277
Transient receptor potential (TRP) ion channel	5	0.0449277
Transketolase, pyrimidine binding domain	5	0.0449277
Type III restriction enzyme, res subunit	5	0.0449277
Tyrosine phosphatase family	5	0.0449277
UBX domain	5	0.0449277
Zinc finger, ZZ type	5	0.0449277
3'-5' exonuclease	4	0.0359421
3-beta hydroxysteroid dehydrogenase/isomerase family	4	0.0359421
6-phosphofructo-2-kinase	4	0.0359421
Acetyl-coenzyme A synthetase N-terminus	4	0.0359421
ACT domain	4	0.0359421
Adaptor complexes medium subunit family	4	0.0359421
Adenosine/AMP deaminase	4	0.0359421
Adenylate kinase	4	0.0359421
Aldose 1-epimerase	4	0.0359421
Alpha galactosidase A	4	0.0359421
Alpha galactosidase C-terminal beta sandwich domain	4	0.0359421
Alternaria alternata allergen 1	4	0.0359421
Amino-transferase class IV	4	0.0359421
Annexin	4	0.0359421
Arginase family	4	0.0359421
ARID/BRIGHT DNA binding domain	4	0.0359421
AT hook motif	4	0.0359421
ATP dependent DNA ligase domain	4	0.0359421
ATP synthase alpha/beta family, beta-barrel domain	4	0.0359421
ATP synthase alpha/beta family, nucleotide-binding domain	4	0.0359421
ATP-NAD kinase	4	0.0359421
Beta-lactamase	4	0.0359421
Biotin carboxylase C-terminal domain	4	0.0359421
Biotin carboxylase, N-terminal domain	4	0.0359421
C-5 cytosine-specific DNA methylase	4	0.0359421
Ca2+ regulator and membrane fusion protein Fig1	4	0.0359421
Calcium-dependent channel, 7TM region, putative phosphate	4	0.0359421
Calpain family cysteine protease	4	0.0359421
CAP-Gly domain	4	0.0359421
Carbonic anhydrase	4	0.0359421
Cell morphogenesis central region	4	0.0359421
CoA binding domain	4	0.0359421
CPSF A subunit region	4	0.0359421
Cryptococcal mannosyltransferase 1	4	0.0359421
CS domain	4	0.0359421
CTLH/CRA C-terminal to LisH motif domain	4	0.0359421
Cullin family	4	0.0359421
Cupin-like domain	4	0.0359421
Cytidylyltransferase-like	4	0.0359421
DNA ligase N terminus	4	0.0359421
DNA polymerase family B	4	0.0359421
DnaJ central domain	4	0.0359421
Domain found in Dishevelled, Egl-10, and Pleckstrin (DEP)	4	0.0359421
Domain of unknown function (DUF4217)	4	0.0359421
Domain of unknown function (DUF4360)	4	0.0359421
Domain of unknwon function (DUF3824)	4	0.0359421
Dynamin GTPase effector domain	4	0.0359421
Elongation factor G, domain IV	4	0.0359421
emp24/gp25L/p24 family/GOLD	4	0.0359421
EthD domain	4	0.0359421
Exportin 1-like protein	4	0.0359421
FATC domain	4	0.0359421
Fes/CIP4, and EFC/F-BAR homology domain	4	0.0359421
FF domain	4	0.0359421
FGGY family of carbohydrate kinases, C-terminal domain	4	0.0359421
FGGY family of carbohydrate kinases, N-terminal domain	4	0.0359421
Forkhead domain	4	0.0359421
Fructosamine kinase	4	0.0359421
FtsJ-like methyltransferase	4	0.0359421
Fungal hydrophobin	4	0.0359421
FYVE zinc finger	4	0.0359421
GHMP kinases C terminal	4	0.0359421
GINS complex protein	4	0.0359421
Glutaredoxin	4	0.0359421
Glycerophosphoryl diester phosphodiesterase family	4	0.0359421
Glycolipid 2-alpha-mannosyltransferase	4	0.0359421
Glycosyl hydrolase catalytic core	4	0.0359421
Glycosyl hydrolases family 32 C terminal	4	0.0359421
Glycosyltransferase family 25 (LPS biosynthesis protein)	4	0.0359421
Gti1/Pac2 family	4	0.0359421
GTPase-activator protein for Ras-like GTPase	4	0.0359421
HAD-hyrolase-like	4	0.0359421
HEAT repeats	4	0.0359421
HhH-GPD superfamily base excision DNA repair protein	4	0.0359421
Histone deacetylase domain	4	0.0359421
impB/mucB/samB family	4	0.0359421
impB/mucB/samB family C-terminal domain	4	0.0359421
Indoleamine 2,3-dioxygenase	4	0.0359421
JmjC domain, hydroxylase	4	0.0359421
Ketopantoate reductase PanE/ApbA	4	0.0359421
Lactonase, 7-bladed beta-propeller	4	0.0359421
Late exocytosis, associated with Golgi transport	4	0.0359421
Leucine carboxyl methyltransferase	4	0.0359421
Lipocalin-like domain	4	0.0359421
Lytic polysaccharide mono-oxygenase, cellulose-degrading	4	0.0359421
Maintenance of mitochondrial structure and function	4	0.0359421
MBOAT, membrane-bound O-acyltransferase family	4	0.0359421
MFS/sugar transport protein	4	0.0359421
Midasin AAA lid domain	4	0.0359421
Mono-functional DNA-alkylating methyl methanesulfonate N-term	4	0.0359421
MOSC domain	4	0.0359421
MutS domain I	4	0.0359421
MutS domain II	4	0.0359421
Myosin head (motor domain)	4	0.0359421
NAD binding domain of 6-phosphogluconate dehydrogenase	4	0.0359421
NAD-binding of NADP-dependent 3-hydroxyisobutyrate dehydrogenase	4	0.0359421
NADH:flavin oxidoreductase / NADH oxidase family	4	0.0359421
NADP oxidoreductase coenzyme F420-dependent	4	0.0359421
NDT80 / PhoG like DNA-binding family	4	0.0359421
Necrosis inducing protein (NPP1)	4	0.0359421
Nucleotidyl transferase	4	0.0359421
OTT_1508-like deaminase	4	0.0359421
PB1 domain	4	0.0359421
Permease family	4	0.0359421
Phosphatidylinositol-4-phosphate 5-Kinase	4	0.0359421
Phosphoribosyl transferase domain	4	0.0359421
POT family	4	0.0359421
PP-loop family	4	0.0359421
Protein kinase C terminal domain	4	0.0359421
Protein of unknown function (DUF3237)	4	0.0359421
Protein of unknown function (DUF3632)	4	0.0359421
Protein of unknown function (DUF3638)	4	0.0359421
Protein of unknown function (DUF3645)	4	0.0359421
Protein-tyrosine phosphatase	4	0.0359421
RasGEF domain	4	0.0359421
RasGEF N-terminal motif	4	0.0359421
Retrotransposon gag protein	4	0.0359421
Rhomboid family	4	0.0359421
Ribosomal protein L6	4	0.0359421
RNA polymerase Rpb3/Rpb11 dimerisation domain	4	0.0359421
RNA-binding, Nab2-type zinc finger	4	0.0359421
S4 domain	4	0.0359421
SacI homology domain	4	0.0359421
SAP domain	4	0.0359421
Sec1 family	4	0.0359421
Sec7 domain	4	0.0359421
Ser-Thr-rich glycosyl-phosphatidyl-inositol-anchored membrane family	4	0.0359421
Shikimate dehydrogenase substrate binding domain	4	0.0359421
Shikimate kinase	4	0.0359421
Skp1 family, tetramerisation domain	4	0.0359421
SMC proteins Flexible Hinge Domain	4	0.0359421
SMP-30/Gluconolactonase/LRE-like region	4	0.0359421
Sulfatase	4	0.0359421
Sulfotransferase domain	4	0.0359421
Synaptobrevin	4	0.0359421
T5orf172 domain	4	0.0359421
Tc5 transposase DNA-binding domain	4	0.0359421
Thiamine pyrophosphate enzyme, N-terminal TPP binding domain	4	0.0359421
Tim10/DDP family zinc finger	4	0.0359421
Tim17/Tim22/Tim23/Pmp24 family	4	0.0359421
TPR repeat	4	0.0359421
Transcription factor TFIIB repeat	4	0.0359421
Transferrin receptor-like dimerisation domain	4	0.0359421
Transketolase, C-terminal domain	4	0.0359421
Triose-phosphate Transporter family	4	0.0359421
tRNA synthetases class I (W and Y)	4	0.0359421
Tubulin C-terminal domain	4	0.0359421
Tubulin/FtsZ family, GTPase domain	4	0.0359421
Type I 3-dehydroquinase	4	0.0359421
Type I phosphodiesterase / nucleotide pyrophosphatase	4	0.0359421
UbiA prenyltransferase family	4	0.0359421
Ubiquitin carboxyl-terminal hydrolase, family 1	4	0.0359421
VHS domain	4	0.0359421
Voltage-dependent anion channel	4	0.0359421
XPG I-region	4	0.0359421
XPG N-terminal domain	4	0.0359421
Zinc-finger of C2H2 type	4	0.0359421
Zn-finger in ubiquitin-hydrolases and other protein	4	0.0359421
16S rRNA methyltransferase RsmB/F	3	0.0269566
2-oxoacid dehydrogenases acyltransferase (catalytic domain)	3	0.0269566
3-oxo-5-alpha-steroid 4-dehydrogenase	3	0.0269566
4'-phosphopantetheinyl transferase superfamily	3	0.0269566
60s Acidic ribosomal protein	3	0.0269566
AAA ATPase domain	3	0.0269566
AAA domain (Cdc48 subfamily)	3	0.0269566
Acetyl-coenzyme A transporter 1	3	0.0269566
Adaptin C-terminal domain	3	0.0269566
AFG1-like ATPase	3	0.0269566
AIR synthase related protein, C-terminal domain	3	0.0269566
ALG6, ALG8 glycosyltransferase family	3	0.0269566
Alg9-like mannosyltransferase family	3	0.0269566
Alkaline phosphatase	3	0.0269566
Alpha-L-fucosidase	3	0.0269566
Amino acid kinase family	3	0.0269566
Aminomethyltransferase folate-binding domain	3	0.0269566
Aminopeptidase P, N-terminal domain	3	0.0269566
Ammonium Transporter Family	3	0.0269566
AN1-like Zinc finger	3	0.0269566
Animal haem peroxidase	3	0.0269566
Anp1	3	0.0269566
Argonaute linker 1 domain	3	0.0269566
Argonaute linker 2 domain	3	0.0269566
Arrestin (or S-antigen), C-terminal domain	3	0.0269566
Arrestin (or S-antigen), N-terminal domain	3	0.0269566
ATP dependent DNA ligase C terminal region	3	0.0269566
ATP-dependent protease La (LON) substrate-binding domain	3	0.0269566
ATP-grasp domain	3	0.0269566
BAH domain	3	0.0269566
Beta galactosidase small chain	3	0.0269566
Beta xylosidase C-terminal Concanavalin A-like domain	3	0.0269566
Beta-L-arabinofuranosidase, GH127	3	0.0269566
BolA-like protein	3	0.0269566
Bromodomain associated	3	0.0269566
BSD domain	3	0.0269566
CAF1 family ribonuclease	3	0.0269566
Caspase domain	3	0.0269566
Catalase	3	0.0269566
Catalytic LigB subunit of aromatic ring-opening dioxygenase	3	0.0269566
Catechol dioxygenase N terminus	3	0.0269566
Cation transport protein	3	0.0269566
CBF/Mak21 family	3	0.0269566
Centromere kinetochore component CENP-T histone fold	3	0.0269566
Chitin synthase N-terminal	3	0.0269566
Choline/Carnitine o-acyltransferase	3	0.0269566
Cid1 family poly A polymerase	3	0.0269566
Citrate synthase, C-terminal domain	3	0.0269566
Class II Aldolase and Adducin N-terminal domain	3	0.0269566
CNH domain	3	0.0269566
Cobalamin-independent synthase, Catalytic domain	3	0.0269566
Complex1_LYR-like	3	0.0269566
Concanavalin A-like lectin/glucanases superfamily	3	0.0269566
Conserved hypothetical ATP binding protein	3	0.0269566
Copper amine oxidase, N3 domain	3	0.0269566
Copper/zinc superoxide dismutase (SODC)	3	0.0269566
C-terminal four TMM region of protein-O-mannosyltransferase	3	0.0269566
C-terminal, D2-small domain, of ClpB protein	3	0.0269566
Cullin protein neddylation domain	3	0.0269566
Cyclin, C-terminal domain	3	0.0269566
Dehydratase family	3	0.0269566
Dehydrogenase E1 component	3	0.0269566
DEK C terminal domain	3	0.0269566
Dimerisation domain of Zinc Transporter	3	0.0269566
Dioxygenase	3	0.0269566
Dip2/Utp12 Family	3	0.0269566
DNA mismatch repair protein, C-terminal domain	3	0.0269566
DNA photolyase	3	0.0269566
DNA polymerase alpha/epsilon subunit B	3	0.0269566
Dolichyl-phosphate-mannose-protein mannosyltransferase	3	0.0269566
Domain of unknown function (DUF3336)	3	0.0269566
Domain of unknown function (DUF427)	3	0.0269566
Domain of unknown function (DUF4470)	3	0.0269566
Domain of unknown function (DUF4965)	3	0.0269566
Domain of unknown function in PX-proteins (DUF3818)	3	0.0269566
Domain of unknown function(DUF4981)	3	0.0269566
Dynactin p62 family	3	0.0269566
e3 binding domain	3	0.0269566
EF hand	3	0.0269566
Elongation factor Tu C-terminal domain	3	0.0269566
Endonuclease-reverse transcriptase	3	0.0269566
Enolase C-terminal domain-like	3	0.0269566
ERCC4 domain	3	0.0269566
Ergosterol biosynthesis ERG4/ERG24 family	3	0.0269566
Est1 DNA/RNA binding domain	3	0.0269566
Eukaryotic initiation factor 4E	3	0.0269566
Eukaryotic-type carbonic anhydrase	3	0.0269566
FAD binding domain of DNA photolyase	3	0.0269566
FAD linked oxidases, C-terminal domain	3	0.0269566
FAT domain	3	0.0269566
FKBP-type peptidyl-prolyl cis-trans isomerase	3	0.0269566
Formyl transferase	3	0.0269566
Fringe-like	3	0.0269566
Fructose-bisphosphate aldolase class-II	3	0.0269566
Fungal N-terminal domain of STAND proteins	3	0.0269566
GAF domain	3	0.0269566
Galactose mutarotase-like	3	0.0269566
Gamma-glutamyltranspeptidase	3	0.0269566
GAT domain	3	0.0269566
GDP dissociation inhibitor	3	0.0269566
Glutamine synthetase, catalytic domain	3	0.0269566
Glycoprotease family	3	0.0269566
Glycosyl hydrolase family 1	3	0.0269566
Glycosyl hydrolase family 12	3	0.0269566
Glycosyl hydrolase family 20, catalytic domain	3	0.0269566
Glycosyl hydrolase family 63 C-terminal domain	3	0.0269566
Glycosyl Hydrolase Family 88	3	0.0269566
Glycosyl hydrolases family 28	3	0.0269566
Glycosyl hydrolases family 6	3	0.0269566
Glycosyl transferase family group 2	3	0.0269566
Glycosyltransferase family 20	3	0.0269566
Glycosyltransferase family 28 N-terminal domain	3	0.0269566
G-protein alpha subunit	3	0.0269566
GRAM domain	3	0.0269566
GTP cyclohydrolase I	3	0.0269566
Guanine nucleotide exchange factor in Golgi transport N-terminal	3	0.0269566
Gylcosyl hydrolase family 115 C-terminal domain	3	0.0269566
HD domain	3	0.0269566
Heterokaryon incompatibility protein Het-C	3	0.0269566
Histone chaperone Rttp106-like	3	0.0269566
HIT domain	3	0.0269566
HIT zinc finger	3	0.0269566
HpcH/HpaI aldolase/citrate lyase family	3	0.0269566
Hr1 repeat	3	0.0269566
HSF-type DNA-binding	3	0.0269566
Hsp20/alpha crystallin family	3	0.0269566
Hydantoinase/oxoprolinase	3	0.0269566
Hydantoinase/oxoprolinase N-terminal region	3	0.0269566
Inosine-uridine preferring nucleoside hydrolase	3	0.0269566
Inositol monophosphatase family	3	0.0269566
IPP transferase	3	0.0269566
Iron/manganese superoxide dismutases, C-terminal domain	3	0.0269566
lactate/malate dehydrogenase, alpha/beta C-terminal domain	3	0.0269566
lactate/malate dehydrogenase, NAD binding domain	3	0.0269566
Las17-binding protein actin regulator	3	0.0269566
Leucine Rich repeats (2 copies)	3	0.0269566
L-lysine 6-monooxygenase (NADPH-requiring)	3	0.0269566
LVIVD repeat	3	0.0269566
Lyase	3	0.0269566
Magnesium transporter NIPA	3	0.0269566
Maltose acetyltransferase	3	0.0269566
Mannosidase Ig/CBM-like domain	3	0.0269566
MaoC like domain	3	0.0269566
Mechanosensitive ion channel	3	0.0269566
MIR domain	3	0.0269566
Mis12-Mtw1 protein family	3	0.0269566
Mitochondrial branched-chain alpha-ketoacid dehydrogenase kinase	3	0.0269566
Mitochondrial pyruvate carriers	3	0.0269566
Mitochondrial ribosomal protein L51 / S25 / CI-B8 domain	3	0.0269566
ML-like domain	3	0.0269566
Mob1/phocein family	3	0.0269566
Mo-co oxidoreductase dimerisation domain	3	0.0269566
MOSC N-terminal beta barrel domain	3	0.0269566
MutS family domain IV	3	0.0269566
Mycolic acid cyclopropane synthetase	3	0.0269566
N2,N2-dimethylguanosine tRNA methyltransferase	3	0.0269566
Nitrite and sulphite reductase 4Fe-4S domain	3	0.0269566
Nitrite/Sulfite reductase ferredoxin-like half domain	3	0.0269566
N-terminal domain of argonaute	3	0.0269566
N-terminal domain of oxidoreductase	3	0.0269566
N-terminal domain of ribose phosphate pyrophosphokinase	3	0.0269566
NUBPL iron-transfer P-loop NTPase	3	0.0269566
Nuclear transport factor 2 (NTF2) domain	3	0.0269566
Nucleoporin Nup120/160	3	0.0269566
Nucleosome assembly protein (NAP)	3	0.0269566
Nucleotidyltransferase domain	3	0.0269566
Oxidoreductase family, C-terminal alpha/beta domain	3	0.0269566
Oxidoreductase molybdopterin binding domain	3	0.0269566
Pectate lyase	3	0.0269566
Peptidase family M1 domain	3	0.0269566
Peptidase family S41	3	0.0269566
Peptidase M1 N-terminal domain	3	0.0269566
Peptidase S24-like	3	0.0269566
Peroxidase, family 2	3	0.0269566
Pex2 / Pex12 amino terminal region	3	0.0269566
PHD-zinc-finger like domain	3	0.0269566
Phenol hydroxylase, C-terminal dimerisation domain	3	0.0269566
PhoD-like phosphatase	3	0.0269566
Phorbol esters/diacylglycerol binding domain (C1 domain)	3	0.0269566
Phosphate transporter family	3	0.0269566
Phosphoadenosine phosphosulfate reductase family	3	0.0269566
Phosphoglucomutase/phosphomannomutase, alpha/beta/alpha domain I	3	0.0269566
Phosphoinositide 3-kinase family, accessory domain (PIK domain)	3	0.0269566
Phospholipase D Active site motif	3	0.0269566
Phospholipase/Carboxylesterase	3	0.0269566
Phospholipid methyltransferase	3	0.0269566
Phosphoribosyl synthetase-associated domain	3	0.0269566
PIF1-like helicase	3	0.0269566
Piwi domain	3	0.0269566
Polyketide cyclase / dehydrase and lipid transport	3	0.0269566
Probable molybdopterin binding domain	3	0.0269566
Proteasome/cyclosome repeat	3	0.0269566
Protein of unknown function (DUF3176)	3	0.0269566
Protein of unknown function (DUF3435)	3	0.0269566
Protein of unknown function (DUF3602)	3	0.0269566
Protein of unknown function (DUF726)	3	0.0269566
Proteolipid membrane potential modulator	3	0.0269566
PrpF protein	3	0.0269566
PUA domain	3	0.0269566
PWI domain	3	0.0269566
PXA domain	3	0.0269566
R3H domain	3	0.0269566
Rad4 transglutaminase-like domain	3	0.0269566
Rad51	3	0.0269566
RanBP1 domain	3	0.0269566
Regulated-SNARE-like domain	3	0.0269566
Replication factor C C-terminal domain	3	0.0269566
Retinal pigment epithelial membrane protein	3	0.0269566
Ribosomal protein L1p/L10e family	3	0.0269566
Ribosomal protein S2	3	0.0269566
RING-H2 zinc finger domain	3	0.0269566
RING-variant domain	3	0.0269566
RIO1 family	3	0.0269566
RNA dependent RNA polymerase	3	0.0269566
RNA ligase	3	0.0269566
RNA pol II promoter Fmp27 protein domain	3	0.0269566
RNA polymerase beta subunit	3	0.0269566
RNA polymerase II-binding domain.	3	0.0269566
RNA polymerase Rpb1, domain 1	3	0.0269566
RNA polymerase Rpb1, domain 2	3	0.0269566
RNA polymerase Rpb1, domain 3	3	0.0269566
RNA polymerase Rpb1, domain 4	3	0.0269566
RNA polymerase Rpb1, domain 5	3	0.0269566
RNA polymerase Rpb2, domain 2	3	0.0269566
RNA polymerase Rpb2, domain 3	3	0.0269566
RNA polymerase Rpb2, domain 6	3	0.0269566
RNA polymerase Rpb2, domain 7	3	0.0269566
RNB domain	3	0.0269566
RPEL repeat	3	0.0269566
Sas10/Utp3/C1D family	3	0.0269566
Sec23/Sec24 beta-sandwich domain	3	0.0269566
Sec23/Sec24 helical domain	3	0.0269566
Sec23/Sec24 trunk domain	3	0.0269566
Sec23/Sec24 zinc finger	3	0.0269566
Serine aminopeptidase, S33	3	0.0269566
SIS domain	3	0.0269566
Snare region anchored in the vesicle membrane C-terminus	3	0.0269566
snoRNA binding domain, fibrillarin	3	0.0269566
Sodium:solute symporter family	3	0.0269566
SPRY domain	3	0.0269566
SRP54-type protein, GTPase domain	3	0.0269566
Starch binding domain	3	0.0269566
Stress responsive A/B Barrel Domain	3	0.0269566
Surp module	3	0.0269566
SWIRM domain	3	0.0269566
TAP-like protein	3	0.0269566
TatD related DNase	3	0.0269566
TGS domain	3	0.0269566
Thiamine pyrophosphate enzyme, central domain	3	0.0269566
Thiamine pyrophosphate enzyme, C-terminal TPP binding domain	3	0.0269566
Threonyl and Alanyl tRNA synthetase second additional domain	3	0.0269566
TLC domain	3	0.0269566
TLD	3	0.0269566
Transcription factor S-II (TFIIS)	3	0.0269566
Transglutaminase-like superfamily	3	0.0269566
Transport protein particle (TRAPP) component	3	0.0269566
tRNA synthetases class I (E and Q), catalytic domain	3	0.0269566
tRNA synthetases class I (M)	3	0.0269566
tRNA synthetases class II core domain (F)	3	0.0269566
twin BRCT domain	3	0.0269566
Tyrosyl-DNA phosphodiesterase	3	0.0269566
UBA-like domain	3	0.0269566
Ubiquitin-2 like Rad60 SUMO-like	3	0.0269566
Uncharacterised ACR, YagE family COG1723	3	0.0269566
Uncharacterized conserved protein (DUF2183)	3	0.0269566
Vacuolar sorting protein 9 (VPS9) domain	3	0.0269566
Voltage gated chloride channel	3	0.0269566
von Willebrand factor type A domain	3	0.0269566
Vps4 C terminal oligomerisation domain	3	0.0269566
Vps5 C terminal like	3	0.0269566
Vps51/Vps67	3	0.0269566
Whi5 like	3	0.0269566
WLM domain	3	0.0269566
Yippee zinc-binding/DNA-binding /Mis18, centromere assembly	3	0.0269566
14-3-3 protein	2	0.0179711
26S proteasome subunit RPN7	2	0.0179711
3-dehydroquinate synthase	2	0.0179711
3-hydroxyacyl-CoA dehydrogenase, C-terminal domain	2	0.0179711
3-hydroxyacyl-CoA dehydrogenase, NAD binding domain	2	0.0179711
40S ribosome biogenesis protein Tsr1 and BMS1 C-terminal	2	0.0179711
4Fe-4S dicluster domain	2	0.0179711
5'-nucleotidase, C-terminal domain	2	0.0179711
6-O-methylguanine DNA methyltransferase, DNA binding domain	2	0.0179711
AARP2CN (NUC121) domain	2	0.0179711
ABC transporter transmembrane region 2	2	0.0179711
ABC-2 family transporter protein	2	0.0179711
Acyl CoA binding protein	2	0.0179711
Acyltransferase C-terminus	2	0.0179711
Adenylate kinase, active site lid	2	0.0179711
Adenylylsulphate kinase	2	0.0179711
AhpC/TSA antioxidant enzyme	2	0.0179711
AhpC/TSA family	2	0.0179711
Alanine dehydrogenase/PNT, N-terminal domain	2	0.0179711
Alanine racemase, N-terminal domain	2	0.0179711
Alcohol acetyltransferase	2	0.0179711
ALIX V-shaped domain binding to HIV	2	0.0179711
Allantoicase repeat	2	0.0179711
Alpha mannosidase middle domain	2	0.0179711
Alpha/beta hydrolase of unknown function (DUF1100)	2	0.0179711
Alpha-kinase family	2	0.0179711
Alpha-L-arabinofuranosidase B (ABFB) domain	2	0.0179711
Alpha-L-arabinofuranosidase C-terminal domain	2	0.0179711
Aminopeptidase I zinc metalloprotease (M18)	2	0.0179711
Amino-terminal Zinc-binding domain of ubiquitin ligase E3A	2	0.0179711
Anaphase-promoting complex, cyclosome, subunit 3	2	0.0179711
ANTH domain	2	0.0179711
Anthranilate synthase component I, N terminal region	2	0.0179711
Anticodon binding domain of tRNAs	2	0.0179711
Aspartate/ornithine carbamoyltransferase, Asp/Orn binding domain	2	0.0179711
Aspartate/ornithine carbamoyltransferase, carbamoyl-P binding domain	2	0.0179711
ATP adenylyltransferase	2	0.0179711
ATP-utilising chromatin assembly and remodelling N-terminal	2	0.0179711
Autophagocytosis associated protein, active-site domain	2	0.0179711
Autophagy protein Apg9	2	0.0179711
Autophagy-related protein C terminal domain	2	0.0179711
Bacterial alpha-L-rhamnosidase C-terminal domain	2	0.0179711
Bacterial signalling protein N terminal repeat	2	0.0179711
BAG domain	2	0.0179711
BAR domain of APPL family	2	0.0179711
Beta-1,3-glucanase	2	0.0179711
Beta-Casp domain	2	0.0179711
Beta-glucosidase (SUN family)	2	0.0179711
BRCT domain, a BRCA1 C-terminus domain	2	0.0179711
BRO1-like domain	2	0.0179711
Bromodomain extra-terminal - transcription regulation	2	0.0179711
Bystin	2	0.0179711
C2H2 type zinc-finger (2 copies)	2	0.0179711
C4-type zinc-finger of DNA polymerase delta	2	0.0179711
Calcium-activated chloride channel	2	0.0179711
Caleosin related protein	2	0.0179711
cAMP phosphodiesterases class-II	2	0.0179711
Carbamoyl-phosphate synthase small chain, CPSase domain	2	0.0179711
Carbamoyl-phosphate synthetase large chain, oligomerisation domain	2	0.0179711
Carboxyl transferase domain	2	0.0179711
Casein kinase II regulatory subunit	2	0.0179711
Catalase-related immune-responsive	2	0.0179711
Centrosomin N-terminal motif 1	2	0.0179711
Chalcone and stilbene synthases, C-terminal domain	2	0.0179711
CHAT domain	2	0.0179711
CHCH domain	2	0.0179711
Chitin synthase export chaperone	2	0.0179711
Chitin synthesis regulation, resistance to Congo red	2	0.0179711
Choline/ethanolamine kinase	2	0.0179711
CHORD	2	0.0179711
chorismate binding enzyme	2	0.0179711
CHRD domain	2	0.0179711
Chromate transporter	2	0.0179711
Chromatin remodelling complex Rsc7/Swp82 subunit	2	0.0179711
CHY zinc finger	2	0.0179711
CLASP N terminal	2	0.0179711
Coatomer WD associated region	2	0.0179711
Cobalamin synthesis protein cobW C-terminal domain	2	0.0179711
Coenzyme A transferase	2	0.0179711
Coenzyme Q (ubiquinone) biosynthesis protein Coq4	2	0.0179711
Coiled-coil domain containing protein (DUF2052)	2	0.0179711
Collagen triple helix repeat (20 copies)	2	0.0179711
Complex I intermediate-associated protein 30 (CIA30)	2	0.0179711
Conidiation protein 6	2	0.0179711
CrcB-like protein, Camphor Resistance (CrcB)	2	0.0179711
Creatinase/Prolidase N-terminal domain	2	0.0179711
CRT10	2	0.0179711
Cse1	2	0.0179711
CSL zinc finger	2	0.0179711
CSN8/PSMD8/EIF3K family	2	0.0179711
C-terminal domain found in long catalases	2	0.0179711
C-terminal region of MMR_HSR1 domain	2	0.0179711
C-terminal regulatory domain of Threonine dehydratase	2	0.0179711
C-terminus of histone H2A	2	0.0179711
CTP synthase N-terminus	2	0.0179711
CutC family	2	0.0179711
Cytochrome c/c1 heme lyase	2	0.0179711
Cytochrome oxidase c subunit VIb	2	0.0179711
DAHP synthetase I family	2	0.0179711
Dak1 domain	2	0.0179711
DAK2 domain	2	0.0179711
D-arabinono-1,4-lactone oxidase	2	0.0179711
DASH complex subunit Spc34	2	0.0179711
DDHD domain	2	0.0179711
DEAD_2	2	0.0179711
DENN (AEX-3) domain	2	0.0179711
Dephospho-CoA kinase	2	0.0179711
Der1-like family	2	0.0179711
Deuterolysin metalloprotease (M35) family	2	0.0179711
Diacylglycerol kinase catalytic domain	2	0.0179711
Diaphanous GTPase-binding Domain	2	0.0179711
Dicer dimerisation domain	2	0.0179711
Dihydrofolate reductase	2	0.0179711
DIL domain	2	0.0179711
Dimerisation and cyclophilin-binding domain of Mon2	2	0.0179711
Dipeptidyl peptidase IV (DPP IV) N-terminal region	2	0.0179711
Dis3-like cold-shock domain 2 (CSD2)	2	0.0179711
Disintegrin	2	0.0179711
DNA polymerase beta palm	2	0.0179711
DNA polymerase beta thumb	2	0.0179711
Domain found in IF2B/IF5	2	0.0179711
Domain of unknown function (DUF1771)	2	0.0179711
Domain of unknown function (DUF1772)	2	0.0179711
Domain of unknown function (DUF1793)	2	0.0179711
Domain of unknown function (DUF2427)	2	0.0179711
Domain of unknown function (DUF4045)	2	0.0179711
Domain of unknown function (DUF4187)	2	0.0179711
Domain of unknown function (DUF4451)	2	0.0179711
Domain of unknown function (DUF5127)	2	0.0179711
DSHCT (NUC185) domain	2	0.0179711
Dynein heavy chain AAA lid domain	2	0.0179711
EAP30/Vps36 family	2	0.0179711
ECL1/2/3 zinc binding proteins	2	0.0179711
EF hand associated	2	0.0179711
eIF4-gamma/eIF5/eIF2-epsilon	2	0.0179711
Eisosome component PIL1	2	0.0179711
Electron transfer flavoprotein domain	2	0.0179711
Emopamil binding protein	2	0.0179711
Endomembrane protein 70	2	0.0179711
Endoplasmic reticulum vesicle transporter	2	0.0179711
Endoplasmic Reticulum-Golgi Intermediate Compartment (ERGIC)	2	0.0179711
Enhancer of polycomb-like	2	0.0179711
ENTH domain	2	0.0179711
ER lumen protein retaining receptor	2	0.0179711
ERAP1-like C-terminal domain	2	0.0179711
eRF1 domain 1	2	0.0179711
eRF1 domain 2	2	0.0179711
eRF1 domain 3	2	0.0179711
Erv1 / Alr family	2	0.0179711
Essential protein Yae1, N terminal	2	0.0179711
Esterase PHB depolymerase	2	0.0179711
ETC complex I subunit conserved region	2	0.0179711
Etoposide-induced protein 2.4 (EI24)	2	0.0179711
Eukaryotic cytochrome b561	2	0.0179711
Eukaryotic integral membrane protein (DUF1751)	2	0.0179711
Eukaryotic porin	2	0.0179711
Eukaryotic translation initiation factor eIF2A	2	0.0179711
Exocyst complex component Sec10	2	0.0179711
Exocyst component 84 C-terminal	2	0.0179711
Exosome complex exonuclease RRP4 N-terminal region	2	0.0179711
Exosome component EXOSC1/CSL4	2	0.0179711
EXS family	2	0.0179711
Extracellular tail, of 10TM putative phosphate transporter	2	0.0179711
F-actin capping protein alpha subunit	2	0.0179711
Family of unknown function	2	0.0179711
Family of unknown function (DUF572)	2	0.0179711
FAR-17a/AIG1-like protein	2	0.0179711
Fatty acid synthase subunit alpha Acyl carrier domain	2	0.0179711
Fatty acid synthase type I helical domain	2	0.0179711
Fcf1	2	0.0179711
FDF domain	2	0.0179711
Ferritin-like domain	2	0.0179711
Fibronectin type III domain	2	0.0179711
Fingers domain of DNA polymerase lambda	2	0.0179711
Flavin reductase like domain	2	0.0179711
Flavoprotein	2	0.0179711
Frag1/DRAM/Sfk1 family	2	0.0179711
Fructose-1-6-bisphosphatase, N-terminal domain	2	0.0179711
Fumarylacetoacetase N-terminal	2	0.0179711
Fungal protein of unknown function (DUF1752)	2	0.0179711
fungal STAND N-terminal Goodbye domain	2	0.0179711
Fusaric acid resistance protein-like	2	0.0179711
G protein-coupled glucose receptor regulating Gpa2 C-term	2	0.0179711
galactosyl transferase GMA12/MNN10 family	2	0.0179711
Gamma-glutamyl cyclotransferase, AIG2-like	2	0.0179711
Gar1/Naf1 RNA binding region	2	0.0179711
GDA1/CD39 (nucleoside phosphatase) family	2	0.0179711
GDP/GTP exchange factor Sec2p	2	0.0179711
Glucosamine-6-phosphate isomerases/6-phosphogluconolactonase	2	0.0179711
Glucosidase II beta subunit-like	2	0.0179711
Glucosidase II beta subunit-like protein	2	0.0179711
Glutamate/Leucine/Phenylalanine/Valine dehydrogenase	2	0.0179711
Glutamine amidotransferases class-II	2	0.0179711
Glutamine synthetase, beta-Grasp domain	2	0.0179711
Glutathione S-transferase N-terminal domain	2	0.0179711
Glycine cleavage system P-protein	2	0.0179711
Glycine cleavage T-protein C-terminal barrel domain	2	0.0179711
Glycogen recognition site of AMP-activated protein kinase	2	0.0179711
Glycosyl hydrolase family 115	2	0.0179711
Glycosyl hydrolase family 20, domain 2	2	0.0179711
Glycosyl hydrolase family 62	2	0.0179711
Glycosyl hydrolase family 63 N-terminal domain	2	0.0179711
Glycosyl hydrolase family 79 C-terminal beta domain	2	0.0179711
Glycosyl hydrolase family 81 C-terminal domain	2	0.0179711
Glycosyl hydrolase family 81 N-terminal domain	2	0.0179711
Glycosyl hydrolases family 15	2	0.0179711
Glycosyl hydrolases family 17	2	0.0179711
Glycosyl hydrolases family 38 C-terminal beta sandwich domain	2	0.0179711
Glycosyl hydrolases family 38 C-terminal domain	2	0.0179711
Glycosyl hydrolases family 38 N-terminal domain	2	0.0179711
Glycosyl transferase family 2	2	0.0179711
Glycosyl transferase family 41	2	0.0179711
Glycosyl transferase family 8	2	0.0179711
Glycosyltransferase like family 2	2	0.0179711
Glyoxal oxidase N-terminus	2	0.0179711
GNS1/SUR4 family	2	0.0179711
Got1/Sft2-like family	2	0.0179711
GPR1/FUN34/yaaH family	2	0.0179711
GTP cyclohydrolase II	2	0.0179711
GTP1/OBG	2	0.0179711
Gtr1/RagA G protein conserved region	2	0.0179711
Guanylate kinase	2	0.0179711
GYF domain	2	0.0179711
Haemolysin-III related	2	0.0179711
Haspin like kinase domain	2	0.0179711
HEAT repeat	2	0.0179711
Heat-labile enterotoxin alpha chain	2	0.0179711
HeH/LEM domain	2	0.0179711
Helicase	2	0.0179711
Helicase C-terminal domain	2	0.0179711
Helix-hairpin-helix domain	2	0.0179711
Helix-hairpin-helix motif	2	0.0179711
Hemerythrin HHE cation binding domain	2	0.0179711
Hexapeptide repeat of succinyl-transferase	2	0.0179711
High-affinity nickel-transport protein	2	0.0179711
Histidine biosynthesis protein	2	0.0179711
Histidyl-tRNA synthetase	2	0.0179711
Histone-binding protein RBBP4 or subunit C of CAF1 complex	2	0.0179711
Homeobox KN domain	2	0.0179711
homogentisate 1,2-dioxygenase	2	0.0179711
HRDC domain	2	0.0179711
HSA	2	0.0179711
Hypoxia induced protein conserved region	2	0.0179711
IEC3 subunit of the Ino80 complex, chromatin re-modelling	2	0.0179711
IgA Peptidase M64	2	0.0179711
IKI3 family	2	0.0179711
Importin repeat	2	0.0179711
Inhibitor of Apoptosis domain	2	0.0179711
Inhibitor of apoptosis-promoting Bax1	2	0.0179711
Inhibitor of growth proteins N-terminal histone-binding	2	0.0179711
Insertion domain in 60S ribosomal protein L10P	2	0.0179711
Integral peroxisomal membrane peroxin	2	0.0179711
Interferon-induced 6-16 family	2	0.0179711
Intron-binding protein aquarius N-terminus	2	0.0179711
Invertebrate-AID/APOBEC-deaminase	2	0.0179711
Ion channel	2	0.0179711
Iron/manganese superoxide dismutases, alpha-hairpin domain	2	0.0179711
Iron-containing alcohol dehydrogenase	2	0.0179711
Iron-sulphur cluster biosynthesis	2	0.0179711
Isocitrate lyase family	2	0.0179711
jmjN domain	2	0.0179711
Ku70/Ku80 beta-barrel domain	2	0.0179711
Ku70/Ku80 N-terminal alpha/beta domain	2	0.0179711
La domain	2	0.0179711
LCCL domain	2	0.0179711
Legume-like lectin family	2	0.0179711
LETM1-like protein	2	0.0179711
LicD family	2	0.0179711
Lipase 3 N-terminal region	2	0.0179711
LisH	2	0.0179711
LITAF-like zinc ribbon domain	2	0.0179711
LMBR1-like membrane protein	2	0.0179711
Lon protease (S16) C-terminal proteolytic domain	2	0.0179711
LrgB-like family	2	0.0179711
Lumazine binding domain	2	0.0179711
Lysophospholipase catalytic domain	2	0.0179711
Lytic transglycolase	2	0.0179711
MA3 domain	2	0.0179711
Macro domain	2	0.0179711
Malic enzyme, NAD binding domain	2	0.0179711
Malic enzyme, N-terminal domain	2	0.0179711
Man1-Src1p-C-terminal domain	2	0.0179711
Mandelate racemase / muconate lactonizing enzyme, N-terminal domain	2	0.0179711
Mannitol dehydrogenase C-terminal domain	2	0.0179711
Mannitol dehydrogenase Rossmann domain	2	0.0179711
Meiotic cell cortex C-terminal pleckstrin homology	2	0.0179711
Membrane bound O-acyl transferase family	2	0.0179711
Membrane transport protein	2	0.0179711
Metallo-beta-lactamase superfamily domain	2	0.0179711
Metallo-peptidase family M12	2	0.0179711
Methylenetetrahydrofolate reductase	2	0.0179711
MGS-like domain	2	0.0179711
MIF4G like	2	0.0179711
MIT (microtubule interacting and transport) domain	2	0.0179711
Mitochondrial biogenesis AIM24	2	0.0179711
Mitochondrial protein up-regulated during meiosis	2	0.0179711
Mitochondrial small ribosomal subunit Rsm22	2	0.0179711
Molybdate transporter of MFS superfamily	2	0.0179711
Molybdopterin oxidoreductase	2	0.0179711
MOZ/SAS family	2	0.0179711
MRG	2	0.0179711
mRNA capping enzyme	2	0.0179711
mRNA cleavage and polyadenylation factor CLP1 P-loop	2	0.0179711
Myo-inositol-1-phosphate synthase	2	0.0179711
N terminus of Rad21 / Rec8 like protein	2	0.0179711
N2227-like protein	2	0.0179711
NAC domain	2	0.0179711
NAD synthase	2	0.0179711
NAD/NADP octopine/nopaline dehydrogenase, alpha-helical domain	2	0.0179711
NAD-dependent glycerol-3-phosphate dehydrogenase N-terminus	2	0.0179711
NADH ubiquinone oxidoreductase subunit NDUFA12	2	0.0179711
NADPH-dependent FMN reductase	2	0.0179711
NAT, N-acetyltransferase, of N-acetylglutamate synthase	2	0.0179711
Neutral/alkaline non-lysosomal ceramidase, C-terminal	2	0.0179711
Neutral/alkaline non-lysosomal ceramidase, N-terminal	2	0.0179711
NFACT protein RNA binding domain	2	0.0179711
NIPSNAP	2	0.0179711
Non-repetitive/WGA-negative nucleoporin C-terminal	2	0.0179711
NOP5NT (NUC127) domain	2	0.0179711
NOT2 / NOT3 / NOT5 family	2	0.0179711
N-terminal domain of CBF1 interacting co-repressor CIR	2	0.0179711
N-terminus of kinetochore NMS complex subunit Spc7	2	0.0179711
NUC153 domain	2	0.0179711
Nucleoporin subcomplex protein binding to Pom34	2	0.0179711
Nucleotide-binding C-terminal domain	2	0.0179711
Nucleotide-sugar transporter	2	0.0179711
Nup133 N terminal like	2	0.0179711
Organic solute transporter Ostalpha	2	0.0179711
OTU-like cysteine protease	2	0.0179711
P21-Rho-binding domain	2	0.0179711
PA14 domain	2	0.0179711
Paired amphipathic helix repeat	2	0.0179711
Pal1 cell morphology protein	2	0.0179711
Pathogen effector; putative necrosis-inducing factor	2	0.0179711
PAZ domain	2	0.0179711
PDZ-like domain	2	0.0179711
Pectinesterase	2	0.0179711
Pentatricopeptide repeat domain	2	0.0179711
Peptidase A4 family	2	0.0179711
Peptidase family M13	2	0.0179711
Peptidase family M3	2	0.0179711
Peptidase family M41	2	0.0179711
Peptidase family M48	2	0.0179711
Peptidase family M49	2	0.0179711
Peroxisomal biogenesis factor 11 (PEX11)	2	0.0179711
Peroxisomal membrane anchor protein (Pex14p) conserved region	2	0.0179711
PGAP1-like protein	2	0.0179711
Phosducin	2	0.0179711
Phosphatidylserine decarboxylase	2	0.0179711
Phosphoesterase family	2	0.0179711
Phosphofructokinase	2	0.0179711
Phosphoglucomutase/phosphomannomutase, C-terminal domain	2	0.0179711
Phosphomethylpyrimidine kinase	2	0.0179711
Phosphotyrosyl phosphate activator (PTPA) protein	2	0.0179711
Pirin	2	0.0179711
PITH domain	2	0.0179711
PLAC8 family	2	0.0179711
Plasma-membrane choline transporter	2	0.0179711
Poly(A) polymerase central domain	2	0.0179711
Poly(ADP-ribose) polymerase catalytic domain	2	0.0179711
Possible Fer4-like domain in RNase L inhibitor, RLI	2	0.0179711
Possible lysine decarboxylase	2	0.0179711
PPIC-type PPIASE domain	2	0.0179711
PPR repeat family	2	0.0179711
PQQ-like domain	2	0.0179711
Predicted membrane protein (DUF2306)	2	0.0179711
Pregnancy-associated plasma protein-A	2	0.0179711
PRELI-like family	2	0.0179711
pre-mRNA processing factor 4 (PRP4) like	2	0.0179711
Prion-inhibition and propagation	2	0.0179711
Prokaryotic phospholipase A2	2	0.0179711
Proteasome stabiliser	2	0.0179711
Protein of unknown function (DUF1115)	2	0.0179711
Protein of unknown function (DUF1275)	2	0.0179711
Protein of unknown function (DUF1479)	2	0.0179711
Protein of unknown function (DUF1593)	2	0.0179711
Protein of unknown function (DUF1640)	2	0.0179711
Protein of unknown function (DUF1691)	2	0.0179711
Protein of unknown function (DUF2034)	2	0.0179711
Protein of unknown function (DUF3074)	2	0.0179711
Protein of unknown function (DUF3112)	2	0.0179711
Protein of unknown function (DUF3405)	2	0.0179711
Protein of unknown function (DUF3445)	2	0.0179711
Protein of unknown function (DUF3455)	2	0.0179711
Protein of unknown function (DUF3605)	2	0.0179711
Protein of unknown function (DUF3712)	2	0.0179711
Protein of unknown function (DUF4448)	2	0.0179711
Protein of unknown function (DUF563)	2	0.0179711
Protein of unknown function (Ytp1)	2	0.0179711
Protein similar to CwfJ C-terminus 1	2	0.0179711
Protein similar to CwfJ C-terminus 2	2	0.0179711
Protein tyrosine kinase	2	0.0179711
Protein tyrosine phosphatase-like protein, PTPLA	2	0.0179711
Protein-L-isoaspartate(D-aspartate) O-methyltransferase (PCMT)	2	0.0179711
PUL domain	2	0.0179711
Putative amidoligase enzyme	2	0.0179711
Putative cyclase	2	0.0179711
Putative death-receptor fusion protein (DUF2428)	2	0.0179711
Putative diphthamide synthesis protein	2	0.0179711
Putative esterase	2	0.0179711
Putative heavy-metal-binding	2	0.0179711
Putative NAD(P)-binding	2	0.0179711
Putative peptidase family	2	0.0179711
Putative S-adenosyl-L-methionine-dependent methyltransferase	2	0.0179711
Putative zinc finger in N-recognin (UBR box)	2	0.0179711
PX-associated	2	0.0179711
Pyridine nucleotide-disulphide oxidoreductase, dimerisation domain	2	0.0179711
Pyrroline-5-carboxylate reductase dimerisation	2	0.0179711
Questin oxidase-like	2	0.0179711
Queuine tRNA-ribosyltransferase	2	0.0179711
Rad4 beta-hairpin domain 1	2	0.0179711
Rad4 beta-hairpin domain 2	2	0.0179711
Rad4 beta-hairpin domain 3	2	0.0179711
Rad9	2	0.0179711
Raffinose synthase or seed imbibition protein Sip1	2	0.0179711
RAM signalling pathway protein	2	0.0179711
RasGAP C-terminus	2	0.0179711
RecQ zinc-binding	2	0.0179711
Redoxin	2	0.0179711
Riboflavin kinase	2	0.0179711
Ribonuclease T2 family	2	0.0179711
Ribonucleases P/MRP protein subunit POP1	2	0.0179711
Ribosomal L28e protein family	2	0.0179711
ribosomal L5P family C-terminus	2	0.0179711
Ribosomal protein L10	2	0.0179711
Ribosomal protein L11, N-terminal domain	2	0.0179711
Ribosomal protein L11, RNA binding domain	2	0.0179711
Ribosomal protein L13	2	0.0179711
Ribosomal protein L14p/L23e	2	0.0179711
Ribosomal protein L16p/L10e	2	0.0179711
Ribosomal protein L22p/L17e	2	0.0179711
Ribosomal protein L23	2	0.0179711
Ribosomal protein L24e	2	0.0179711
Ribosomal protein L3	2	0.0179711
Ribosomal protein L30p/L7e	2	0.0179711
Ribosomal protein L4/L1 family	2	0.0179711
Ribosomal protein L5	2	0.0179711
Ribosomal protein S10p/S20e	2	0.0179711
Ribosomal protein S11	2	0.0179711
Ribosomal protein S12/S23	2	0.0179711
Ribosomal protein S13/S18	2	0.0179711
Ribosomal protein S15	2	0.0179711
Ribosomal protein S17	2	0.0179711
Ribosomal protein S19	2	0.0179711
Ribosomal protein S4/S9 N-terminal domain	2	0.0179711
Ribosomal protein S5, C-terminal domain	2	0.0179711
Ribosomal protein S5, N-terminal domain	2	0.0179711
Ribosomal protein S7p/S5e	2	0.0179711
Ribosomal protein S8	2	0.0179711
Ribosomal protein S8e	2	0.0179711
Ribosomal protein S9/S16	2	0.0179711
Ribosomal proteins 50S-L15, 50S-L18e, 60S-L27A	2	0.0179711
Ribosomal Proteins L2, C-terminal domain	2	0.0179711
Ribosomal Proteins L2, RNA binding domain	2	0.0179711
Ribosomal RNA adenine dimethylase	2	0.0179711
RING-type zinc-finger	2	0.0179711
RmlD substrate binding domain	2	0.0179711
RNA binding activity-knot of a chromodomain	2	0.0179711
RNA methyltransferase	2	0.0179711
RNA polymerase Rpb2, domain 4	2	0.0179711
RNA polymerase Rpb2, domain 5	2	0.0179711
RNA polymerase Rpb3/RpoA insert domain	2	0.0179711
RNA polymerase Rpb4	2	0.0179711
RNAse P Rpr2/Rpp21/SNM1 subunit domain	2	0.0179711
rRNA-processing arch domain	2	0.0179711
Rtf2 RING-finger	2	0.0179711
SAC3/GANP family	2	0.0179711
Saccharopine dehydrogenase NADP binding domain	2	0.0179711
Scavenger mRNA decapping enzyme C-term binding	2	0.0179711
Sds3-like	2	0.0179711
Sec23-binding domain of Sec16	2	0.0179711
Secretory lipase	2	0.0179711
Sedlin, N-terminal conserved region	2	0.0179711
Semialdehyde dehydrogenase, NAD binding domain	2	0.0179711
Serine hydroxymethyltransferase	2	0.0179711
Serine-threonine protein phosphatase N-terminal domain	2	0.0179711
Seryl-tRNA synthetase N-terminal domain	2	0.0179711
Shikimate / quinate 5-dehydrogenase	2	0.0179711
Shikimate 5'-dehydrogenase C-terminal domain	2	0.0179711
Shwachman-Bodian-Diamond syndrome (SBDS) protein	2	0.0179711
Signal peptide peptidase	2	0.0179711
Sirohaem biosynthesis protein central	2	0.0179711
Sirohaem biosynthesis protein C-terminal	2	0.0179711
Skp1 family, dimerisation domain	2	0.0179711
SMI1 / KNR4 family (SUKH-1)	2	0.0179711
Smr domain	2	0.0179711
SNF5 / SMARCB1 / INI1	2	0.0179711
SnoaL-like domain	2	0.0179711
Sortilin, neurotensin receptor 3,	2	0.0179711
Sortilin, neurotensin receptor 3, C-terminal	2	0.0179711
Sorting nexin C terminal	2	0.0179711
Spa2 homology domain (SHD) of GIT	2	0.0179711
Spermine/spermidine synthase domain	2	0.0179711
SprT-like family	2	0.0179711
Squalene/phytoene synthase	2	0.0179711
Squalene-hopene cyclase C-terminal domain	2	0.0179711
Squalene-hopene cyclase N-terminal domain	2	0.0179711
SRF-type transcription factor (DNA-binding and dimerisation domain)	2	0.0179711
SRP54-type protein, helical bundle domain	2	0.0179711
SRR1	2	0.0179711
Stabilization of polarity axis	2	0.0179711
Sterol methyltransferase C-terminal	2	0.0179711
Sterol-sensing domain of SREBP cleavage-activation	2	0.0179711
STI1 domain	2	0.0179711
Sucrase/ferredoxin-like	2	0.0179711
Sugar-binding N-terminal domain	2	0.0179711
SURF1 family	2	0.0179711
Survival protein SurE	2	0.0179711
SUZ domain	2	0.0179711
SWIB/MDM2 domain	2	0.0179711
Sybindin-like family	2	0.0179711
Syntaxin	2	0.0179711
TB2/DP1, HVA22 family	2	0.0179711
T-complex protein 11	2	0.0179711
Temperature dependent protein affecting M2 dsRNA replication	2	0.0179711
Tetrahydrofolate dehydrogenase/cyclohydrolase, catalytic domain	2	0.0179711
Tetrahydrofolate dehydrogenase/cyclohydrolase, NAD(P)-binding domain	2	0.0179711
Tetrapyrrole (Corrin/Porphyrin) Methylases	2	0.0179711
TFIIS helical bundle-like domain	2	0.0179711
Threonine synthase N terminus	2	0.0179711
TIP49 AAA-lid domain	2	0.0179711
TIP49 P-loop domain	2	0.0179711
Toprim domain	2	0.0179711
TRAM1-like protein	2	0.0179711
Transaldolase/Fructose-6-phosphate aldolase	2	0.0179711
Transcription factor Opi1	2	0.0179711
Transcription factor PAP1	2	0.0179711
Transcription factor S-II (TFIIS), central domain	2	0.0179711
Transcription factor TFIID (or TATA-binding protein, TBP)	2	0.0179711
Transcription initiation factor IID, 18kD subunit	2	0.0179711
Transketolase, thiamine diphosphate binding domain	2	0.0179711
Translation initiation factor 1A / IF-1	2	0.0179711
Translation initiation factor SUI1	2	0.0179711
Translation-initiation factor 2	2	0.0179711
Translin family	2	0.0179711
Trehalase	2	0.0179711
Trehalose-phosphatase	2	0.0179711
Triosephosphate isomerase	2	0.0179711
tRNA (Guanine-1)-methyltransferase	2	0.0179711
tRNA methyltransferase complex GCD14 subunit	2	0.0179711
tRNA pseudouridine synthase	2	0.0179711
tRNA synthetases class I (E and Q), anti-codon binding domain	2	0.0179711
TruB family pseudouridylate synthase (N terminal domain)	2	0.0179711
Trypsin	2	0.0179711
Tryptophan dimethylallyltransferase	2	0.0179711
Tyosinase C-terminal domain	2	0.0179711
U1 zinc finger	2	0.0179711
UAA transporter family	2	0.0179711
Ubiquitin fusion degradation protein UFD1	2	0.0179711
Ubiquitin interaction motif	2	0.0179711
U-box domain	2	0.0179711
uDENN domain	2	0.0179711
Uncharacterised protein family (UPF0183)	2	0.0179711
Uncharacterized alpha/beta hydrolase domain (DUF2235)	2	0.0179711
Uncharacterized conserved protein (DUF2293)	2	0.0179711
Uncharacterized protein conserved in bacteria (DUF2264)	2	0.0179711
Uncharacterized protein family UPF0016	2	0.0179711
Uncharacterized protein family UPF0029	2	0.0179711
Up-regulated During Septation	2	0.0179711
Uracil DNA glycosylase superfamily	2	0.0179711
Uricase	2	0.0179711
UTP--glucose-1-phosphate uridylyltransferase	2	0.0179711
Vacuolar segregation subunit 7	2	0.0179711
Vacuolar sorting 38 and autophagy-related subunit 14	2	0.0179711
Vacuolar sorting protein 39 domain 2	2	0.0179711
Vacuole effluxer Atg22 like	2	0.0179711
VAD1 Analog of StAR-related lipid transfer domain	2	0.0179711
V-ATPase subunit H	2	0.0179711
VTC domain	2	0.0179711
X8 domain	2	0.0179711
X-Pro dipeptidyl-peptidase (S15 family)	2	0.0179711
X-Pro dipeptidyl-peptidase C-terminal non-catalytic domain	2	0.0179711
XRN 5'-3' exonuclease N-terminus	2	0.0179711
Xrn1 helical domain	2	0.0179711
Xylose isomerase-like TIM barrel	2	0.0179711
YEATS family	2	0.0179711
Yip1 domain	2	0.0179711
YjeF-related protein N-terminus	2	0.0179711
YL1 nuclear protein C-terminal domain	2	0.0179711
Zn-dependent metallo-hydrolase RNA specificity domain	2	0.0179711
Zn-finger in Ran binding protein and others	2	0.0179711
ZPR1 zinc-finger domain	2	0.0179711
[2Fe-2S] binding domain	1	0.00898553
1,3-beta-glucan synthase component	1	0.00898553
1,3-beta-glucan synthase subunit FKS1, domain-1	1	0.00898553
10 TM Acyl Transferase domain found in Cas1p	1	0.00898553
116 kDa U5 small nuclear ribonucleoprotein component N-terminus	1	0.00898553
2'-5' RNA ligase superfamily	1	0.00898553
25S rRNA (adenine(2142)-N(1))-methyltransferase, Bmt2	1	0.00898553
26S proteasome non-ATPase regulatory subunit RPN1 C-terminal	1	0.00898553
26S proteasome regulatory subunit RPN2 C-terminal domain	1	0.00898553
26S proteasome regulatory subunit RPN5 C-terminal domain	1	0.00898553
26S proteasome regulatory subunit RPN6 N-terminal domain	1	0.00898553
26S proteasome subunit RPN6 C-terminal helix domain	1	0.00898553
2-oxoglutarate dehydrogenase C-terminal	1	0.00898553
2-oxoglutarate dehydrogenase N-terminus	1	0.00898553
3' exoribonuclease family, domain 2	1	0.00898553
3,4-dihydroxy-2-butanone 4-phosphate synthase	1	0.00898553
3'5'-cyclic nucleotide phosphodiesterase	1	0.00898553
39S mitochondrial ribosomal protein L46	1	0.00898553
39S ribosomal protein L53/MRP-L53	1	0.00898553
3-hydroxyanthranilic acid dioxygenase	1	0.00898553
40S ribosomal protein S4 C-terminus	1	0.00898553
4F5 protein family	1	0.00898553
4Fe-4S binding domain	1	0.00898553
4TM region of pyridine nucleotide transhydrogenase, mitoch	1	0.00898553
5'-AMP-activated protein kinase beta subunit, interaction domain	1	0.00898553
5-formyltetrahydrofolate cyclo-ligase family	1	0.00898553
6,7-dimethyl-8-ribityllumazine synthase	1	0.00898553
60Kd inner membrane protein	1	0.00898553
60S ribosomal protein L4 C-terminal domain	1	0.00898553
60S ribosome biogenesis protein Rrp14	1	0.00898553
6-phosphogluconate dehydrogenase, C-terminal domain	1	0.00898553
7,8-dihydro-6-hydroxymethylpterin-pyrophosphokinase (HPPK)	1	0.00898553
8-oxoguanine DNA glycosylase, N-terminal domain	1	0.00898553
A49-like RNA polymerase I associated factor	1	0.00898553
AAA C-terminal domain	1	0.00898553
AAA-ATPase Vps4-associated protein 1	1	0.00898553
AAR2 protein	1	0.00898553
Abscisic acid G-protein coupled receptor	1	0.00898553
Acetamidase/Formamidase family	1	0.00898553
Acetoacetate decarboxylase (ADC)	1	0.00898553
Acetohydroxy acid isomeroreductase, catalytic domain	1	0.00898553
Acetohydroxy acid isomeroreductase, NADPH-binding domain	1	0.00898553
Acetokinase family	1	0.00898553
Acetyl-CoA carboxylase, central region	1	0.00898553
Acetyl-CoA hydrolase/transferase C-terminal domain	1	0.00898553
Acetyl-CoA hydrolase/transferase N-terminal domain	1	0.00898553
Acid Phosphatase	1	0.00898553
Acidic N-terminal SPT6	1	0.00898553
Actin cytoskeleton-regulatory complex protein END3	1	0.00898553
Actin interacting protein 3	1	0.00898553
Activator of Hsp90 ATPase homolog 1-like protein	1	0.00898553
Activator of Hsp90 ATPase, N-terminal	1	0.00898553
Activator of mitotic machinery Cdc14 phosphatase activation C-term	1	0.00898553
Acyclic terpene utilisation family protein AtuA	1	0.00898553
Acyl-ACP thioesterase	1	0.00898553
Acylphosphatase	1	0.00898553
ADAM cysteine-rich domain	1	0.00898553
Adenosine/AMP deaminase N-terminal	1	0.00898553
Adenosine-deaminase (editase) domain	1	0.00898553
Adenosylmethionine decarboxylase	1	0.00898553
Adenylate and Guanylate cyclase catalytic domain	1	0.00898553
Adenylate cyclase associated (CAP) C terminal	1	0.00898553
Adenylate cyclase associated (CAP) N terminal	1	0.00898553
Adenylate cyclase G-alpha binding domain	1	0.00898553
Adenylate sensor of SNF1-like protein kinase	1	0.00898553
Adenylosuccinate lyase C-terminus	1	0.00898553
Adenylosuccinate synthetase	1	0.00898553
AdoMet dependent proline di-methyltransferase	1	0.00898553
Afadin- and alpha -actinin-Binding	1	0.00898553
Aft1 HRA domain	1	0.00898553
Aft1 HRR domain	1	0.00898553
Aft1 osmotic stress response (OSM) domain	1	0.00898553
AICARFT/IMPCHase bienzyme	1	0.00898553
AIR carboxylase	1	0.00898553
AIR synthase related protein, N-terminal domain	1	0.00898553
AKAP7 2'5' RNA ligase-like domain	1	0.00898553
Alanine dehydrogenase/PNT, C-terminal domain	1	0.00898553
Alb1	1	0.00898553
Alba	1	0.00898553
Alcohol dehydrogenase GroES-associated	1	0.00898553
Aldehyde oxidase and xanthine dehydrogenase, a/b hammerhead domain	1	0.00898553
Aldolase/RraA	1	0.00898553
ALG11 mannosyltransferase N-terminus	1	0.00898553
ALG3 protein	1	0.00898553
Alkali metal cation/H+ antiporter Nha1 C terminus	1	0.00898553
Alpha adaptin AP2, C-terminal domain	1	0.00898553
Alpha amylase, C-terminal all-beta domain	1	0.00898553
Alpha and gamma adaptin binding protein p34	1	0.00898553
Alpha-acetolactate decarboxylase	1	0.00898553
Alpha-galactosyl-binding fungal lectin	1	0.00898553
Alpha-L-arabinofuranosidase B, catalytic	1	0.00898553
Alpha-L-fucosidase C-terminal domain	1	0.00898553
alpha-L-rhamnosidase	1	0.00898553
Alpha-lytic protease prodomain	1	0.00898553
Altered inheritance of mitochondria 5	1	0.00898553
Altered inheritance of mitochondria protein 21	1	0.00898553
Alternative oxidase	1	0.00898553
AMMECR1	1	0.00898553
Amylo-alpha-1,6-glucosidase	1	0.00898553
Anaphase promoting complex (APC) subunit 2	1	0.00898553
Anaphase promoting complex subunit 8 / Cdc23	1	0.00898553
Anaphase-promoting complex APC subunit CDC26	1	0.00898553
Anaphase-promoting complex subunit 1	1	0.00898553
Anaphase-promoting complex subunit 5	1	0.00898553
Anaphase-promoting complex, cyclosome, subunit 4	1	0.00898553
Anaphase-promoting complex, subunit 10 (APC10)	1	0.00898553
Anion-transporting ATPase	1	0.00898553
Antibiotic biosynthesis monooxygenase	1	0.00898553
Apc13p protein	1	0.00898553
Apc15p protein	1	0.00898553
Apg6 BARA domain	1	0.00898553
Apg6 coiled-coil region	1	0.00898553
Apolipoprotein O	1	0.00898553
Apoptosis antagonizing transcription factor	1	0.00898553
Apoptosis-antagonizing transcription factor, C-terminal	1	0.00898553
Arb2 domain	1	0.00898553
ARD/ARD' family	1	0.00898553
arg-2/CPA1 leader peptide	1	0.00898553
Arginine-tRNA-protein transferase, C terminus	1	0.00898553
Argininosuccinate lyase C-terminal	1	0.00898553
Arginosuccinate synthase	1	0.00898553
ArgJ family	1	0.00898553
Argonaute siRNA chaperone (ARC) complex subunit Arb1	1	0.00898553
Aromatic acid exporter family member 2	1	0.00898553
ARP2/3 complex 16 kDa subunit (p16-Arc)	1	0.00898553
ARP2/3 complex 20 kDa subunit (ARPC4)	1	0.00898553
ARP2/3 complex ARPC3 (21 kDa) subunit	1	0.00898553
Arp2/3 complex, 34 kD subunit p34-Arc	1	0.00898553
Arrestin_N terminal like	1	0.00898553
ARS binding protein 2	1	0.00898553
Arsenite-resistance protein 2	1	0.00898553
Arv1-like family	1	0.00898553
ASF1 like histone chaperone	1	0.00898553
Asparaginase, N-terminal	1	0.00898553
Aspartyl protease	1	0.00898553
Asx homology domain	1	0.00898553
Atg29 N-terminal domain	1	0.00898553
ATP citrate lyase citrate-binding	1	0.00898553
ATP cone domain	1	0.00898553
ATP phosphoribosyltransferase	1	0.00898553
ATP synthase	1	0.00898553
ATP synthase (C/AC39) subunit	1	0.00898553
ATP synthase (E/31 kDa) subunit	1	0.00898553
ATP synthase (F/14-kDa) subunit	1	0.00898553
ATP synthase alpha/beta chain, C terminal domain	1	0.00898553
ATP synthase complex subunit h	1	0.00898553
ATP synthase D chain, mitochondrial (ATP5H)	1	0.00898553
ATP synthase delta (OSCP) subunit	1	0.00898553
ATP synthase E chain	1	0.00898553
ATP synthase regulation protein NCA2	1	0.00898553
ATP synthase subunit D	1	0.00898553
ATP synthase subunit K	1	0.00898553
ATP synthase, Delta/Epsilon chain, beta-sandwich domain	1	0.00898553
ATP10 protein	1	0.00898553
ATP11 protein	1	0.00898553
ATP12 chaperone protein	1	0.00898553
ATP-binding dynein motor region	1	0.00898553
ATP-dependent Clp protease adaptor protein ClpS	1	0.00898553
ATP-sulfurylase	1	0.00898553
ATPsynthase alpha/beta subunit N-term extension	1	0.00898553
Atypical Arm repeat	1	0.00898553
Autophagocytosis associated protein (Atg3), N-terminal domain	1	0.00898553
Autophagocytosis associated protein C-terminal	1	0.00898553
Autophagy protein 16 (ATG16)	1	0.00898553
Autophagy protein Apg17	1	0.00898553
Autophagy protein Apg5	1	0.00898553
Autophagy protein Atg8 ubiquitin like	1	0.00898553
Autophagy-related protein 101	1	0.00898553
Autophagy-related protein 11	1	0.00898553
Autophagy-related protein 13	1	0.00898553
Autophagy-related protein 2 CAD motif	1	0.00898553
Autophagy-related protein 27	1	0.00898553
AWS domain	1	0.00898553
B3/4 domain	1	0.00898553
Bacterial extracellular solute-binding protein	1	0.00898553
Bacterial extracellular solute-binding proteins, family 3	1	0.00898553
Bacterial NAD-glutamate dehydrogenase	1	0.00898553
Bacteriorhodopsin-like protein	1	0.00898553
bacteroidetes VLRF1 release factor	1	0.00898553
Bap31/Bap29 cytoplasmic coiled-coil domain	1	0.00898553
Bap31/Bap29 transmembrane region	1	0.00898553
B-block binding subunit of TFIIIC	1	0.00898553
Beige/BEACH domain	1	0.00898553
Bestrophin, RFP-TM, chloride channel	1	0.00898553
beta-acetyl hexosaminidase like	1	0.00898553
Beta-eliminating lyase	1	0.00898553
Beta-galactosidase	1	0.00898553
Beta-lactamase associated winged helix domain	1	0.00898553
BFD-like [2Fe-2S] binding domain	1	0.00898553
Bin/amphiphysin/Rvs domain for vesicular trafficking	1	0.00898553
Binding domain of DNA repair protein Ercc1 (rad10/Swi10)	1	0.00898553
Binding domain of Nse4/EID3 to Nse3-MAGE	1	0.00898553
Biotin/lipoate A/B protein ligase family	1	0.00898553
Biotin-protein ligase, N terminal	1	0.00898553
Bladder cancer-related protein BC10	1	0.00898553
Blastomyces yeast-phase-specific protein	1	0.00898553
Blt1 N-terminal domain	1	0.00898553
BNR repeat-containing family member	1	0.00898553
BNR repeat-like domain	1	0.00898553
BOP1NT (NUC169) domain	1	0.00898553
BP28CT (NUC211) domain	1	0.00898553
BPG-independent PGAM N-terminus (iPGM_N)	1	0.00898553
BRCA1-associated protein 2	1	0.00898553
BRE1 E3 ubiquitin ligase	1	0.00898553
Breast carcinoma amplified sequence 2 (BCAS2)	1	0.00898553
Brf1-like TBP-binding domain	1	0.00898553
Bucentaur or craniofacial development	1	0.00898553
BUD22	1	0.00898553
C2 domain in Dock180 and Zizimin proteins	1	0.00898553
C2HE / C2H2 / C2HC zinc-binding finger	1	0.00898553
C3HC zinc finger-like	1	0.00898553
C5HC2 zinc finger	1	0.00898553
Ca2+ insensitive EF hand	1	0.00898553
CAAX prenyl protease N-terminal, five membrane helices	1	0.00898553
Cactus-binding C-terminus of cactin protein	1	0.00898553
Cadmium resistance transporter	1	0.00898553
Caffeine-induced death protein 2	1	0.00898553
Calcineurin-like phosphoesterase superfamily domain	1	0.00898553
Calcipressin	1	0.00898553
Calpain large subunit, domain III	1	0.00898553
Calreticulin family	1	0.00898553
cAMP-regulated phosphoprotein/endosulfine conserved region	1	0.00898553
Carbohydrate binding	1	0.00898553
Carbohydrate binding module (family 6)	1	0.00898553
Carbohydrate esterase 2 N-terminal	1	0.00898553
Carbohydrate kinase	1	0.00898553
Carbohydrate phosphorylase	1	0.00898553
Carbohydrate/starch-binding module (family 21)	1	0.00898553
Carbohydrate-binding module 48 (Isoamylase N-terminal domain)	1	0.00898553
Carboxyltransferase domain, subdomain A and B	1	0.00898553
Carboxyltransferase domain, subdomain C and D	1	0.00898553
Carboxymuconolactone decarboxylase family	1	0.00898553
Carboxypeptidase activation peptide	1	0.00898553
Carboxypeptidase Y pro-peptide	1	0.00898553
CAS/CSE protein, C-terminus	1	0.00898553
CASC3/Barentsz eIF4AIII binding	1	0.00898553
CASP C terminal	1	0.00898553
Catenin-beta-like, Arm-motif containing nuclear	1	0.00898553
CBP4	1	0.00898553
CCAAT-binding transcription factor (CBF-B/NF-YA) subunit B	1	0.00898553
CCCH-type zinc finger	1	0.00898553
CCR4-Not complex component, Not1	1	0.00898553
CCR4-NOT transcription complex subunit 1 CAF1-binding domain	1	0.00898553
CCR4-NOT transcription complex subunit 1 HEAT repeat	1	0.00898553
CCR4-NOT transcription complex subunit 1 TTP binding domain	1	0.00898553
CDC24 Calponin	1	0.00898553
Cdc37 C terminal domain	1	0.00898553
Cdc37 Hsp90 binding domain	1	0.00898553
Cdc37 N terminal kinase binding	1	0.00898553
CDC45-like protein	1	0.00898553
CDC6, C terminal winged helix domain	1	0.00898553
CDK-activating kinase assembly factor MAT1	1	0.00898553
Cell differentiation family, Rcd1-like	1	0.00898553
Cell division control protein 14, SIN component	1	0.00898553
Cell division protein 48 (CDC48), domain 2	1	0.00898553
Cell division protein 48 (CDC48), N-terminal domain	1	0.00898553
Cell division protein anillin	1	0.00898553
Cell morphogenesis C-terminal	1	0.00898553
Cell morphogenesis N-terminal	1	0.00898553
Cenp-O kinetochore centromere component	1	0.00898553
CENP-Q, a CENPA-CAD centromere complex subunit	1	0.00898553
CENP-S associating Centromere protein X	1	0.00898553
CENP-S protein	1	0.00898553
Central domain of human glycogen debranching enzyme	1	0.00898553
Centromere protein H (CENP-H)	1	0.00898553
Centromere protein Scm3	1	0.00898553
Ceramidase	1	0.00898553
Cerato-platanin	1	0.00898553
Cgr1 family	1	0.00898553
ChaC-like protein	1	0.00898553
Chalcone and stilbene synthases, N-terminal domain	1	0.00898553
Chalcone isomerase like	1	0.00898553
Chaperonin 10 Kd subunit	1	0.00898553
ChAPs (Chs5p-Arf1p-binding proteins)	1	0.00898553
CHD5-like protein	1	0.00898553
Chitin biosynthesis protein CHS5 N-terminus	1	0.00898553
Choline kinase N terminus	1	0.00898553
Choline sulfatase enzyme C terminal	1	0.00898553
Chorismate synthase	1	0.00898553
Chromatin assembly factor 1 subunit A	1	0.00898553
Chromatin associated protein KTI12	1	0.00898553
Chromatin modification-related protein EAF7	1	0.00898553
Chromo shadow domain	1	0.00898553
Chromodomain helicase DNA-binding domain 1	1	0.00898553
Chromosome region maintenance or exportin repeat	1	0.00898553
Chromosome segregation during meiosis	1	0.00898553
Chromosome segregation protein Csm1/Pcs1	1	0.00898553
Chromosome segregation protein Spc25	1	0.00898553
Citrate transporter	1	0.00898553
Class-II DAHP synthetase family	1	0.00898553
Clathrin light chain	1	0.00898553
Clathrin propeller repeat	1	0.00898553
Clathrin-H-link	1	0.00898553
Cleavage and polyadenylation factor 2 C-terminal	1	0.00898553
Cleft lip and palate transmembrane protein 1 (CLPTM1)	1	0.00898553
CLIP1 zinc knuckle	1	0.00898553
CLN3 protein	1	0.00898553
Clp amino terminal domain, pathogenicity island component	1	0.00898553
Clp protease	1	0.00898553
Clustered mitochondria	1	0.00898553
Cnl2/NKP2 family protein	1	0.00898553
CO dehydrogenase flavoprotein C-terminal domain	1	0.00898553
Coatomer (COPI) alpha subunit C-terminus	1	0.00898553
Coatomer beta C-terminal region	1	0.00898553
Coatomer beta subunit appendage platform	1	0.00898553
Coatomer epsilon subunit	1	0.00898553
Coatomer gamma subunit appendage platform subdomain	1	0.00898553
Coatomer subunit gamma-1 C-terminal appendage platform	1	0.00898553
Cobalamin-independent synthase, N-terminal domain	1	0.00898553
CobB/CobQ-like glutamine amidotransferase domain	1	0.00898553
COG (conserved oligomeric Golgi) complex component, COG2	1	0.00898553
COG4 transport protein	1	0.00898553
Cohesin loading factor	1	0.00898553
Coiled-coil domain-containing protein 124 /Oxs1	1	0.00898553
Coiled-coil domain-containing protein 55 (DUF2040)	1	0.00898553
Coiled-coil domain-containing protein 56	1	0.00898553
COMPASS (Complex proteins associated with Set1p) component N	1	0.00898553
COMPASS (Complex proteins associated with Set1p) component shg1	1	0.00898553
Component of IIS longevity pathway SMK-1	1	0.00898553
Condensin complex subunit 2	1	0.00898553
Conserved carboxylase domain	1	0.00898553
Conserved hypothetical protein (DUF2461)	1	0.00898553
Conserved mid region of cactin	1	0.00898553
Conserved oligomeric complex COG6	1	0.00898553
Conserved region in glutamate synthase	1	0.00898553
Conserved region of Rad21 / Rec8 like protein	1	0.00898553
Cop9 signalosome subunit 5 C-terminal domain	1	0.00898553
COPI associated protein	1	0.00898553
Copper fist DNA binding domain	1	0.00898553
Coproporphyrinogen III oxidase	1	0.00898553
COQ9	1	0.00898553
Cornichon protein	1	0.00898553
Cortical protein marker for cell polarity	1	0.00898553
CP2 transcription factor	1	0.00898553
CPBP intramembrane metalloprotease	1	0.00898553
CPL (NUC119) domain	1	0.00898553
CRM1 / Exportin repeat 2	1	0.00898553
CRM1 / Exportin repeat 3	1	0.00898553
CRM1 C terminal	1	0.00898553
CTD kinase subunit gamma CTK3	1	0.00898553
CTD kinase subunit gamma CTK3 C-terminus	1	0.00898553
C-terminal associated domain of TOPRIM	1	0.00898553
C-terminal domain of 1-Cys peroxiredoxin	1	0.00898553
C-terminal domain of alpha-glycerophosphate oxidase	1	0.00898553
C-terminal domain of Sin3a protein	1	0.00898553
C-terminal duplication domain of Friend of PRMT1	1	0.00898553
C-terminal of NADH-ubiquinone oxidoreductase 21 kDa subunit	1	0.00898553
C-terminal region of band_7	1	0.00898553
C-terminal region of Mon2 protein	1	0.00898553
C-terminal region of peptidase_M24	1	0.00898553
C-terminal topoisomerase domain	1	0.00898553
Ctf8	1	0.00898553
Cullin binding	1	0.00898553
Cut8, nuclear proteasome tether protein	1	0.00898553
Cwf15/Cwc15 cell cycle control protein	1	0.00898553
cwf18 pre-mRNA splicing factor	1	0.00898553
cwf21 domain	1	0.00898553
Cyanate lyase C-terminal domain	1	0.00898553
CybS, succinate dehydrogenase cytochrome B small subunit	1	0.00898553
Cyclin C-terminal domain	1	0.00898553
Cyclin M transmembrane N-terminal domain	1	0.00898553
Cyclin-dependent kinase regulatory subunit	1	0.00898553
Cysteine dioxygenase type I	1	0.00898553
Cysteine-rich TM module stress tolerance	1	0.00898553
Cytidylyltransferase family	1	0.00898553
Cytochrome c	1	0.00898553
Cytochrome c oxidase assembly protein COX16	1	0.00898553
Cytochrome c oxidase assembly protein CtaG/Cox11	1	0.00898553
Cytochrome c oxidase assembly protein PET191	1	0.00898553
Cytochrome c oxidase biogenesis protein Cmc1 like	1	0.00898553
Cytochrome C oxidase copper chaperone (COX17)	1	0.00898553
Cytochrome c oxidase subunit IV	1	0.00898553
Cytochrome c oxidase subunit Va	1	0.00898553
Cytochrome c oxidase subunit Vb	1	0.00898553
Cytochrome c oxidase subunit VIa	1	0.00898553
Cytochrome c oxidase subunit VII	1	0.00898553
Cytochrome c oxidase subunit VIIc	1	0.00898553
Cytochrome C1 family	1	0.00898553
Cytochrome oxidase assembly protein	1	0.00898553
Cytochrome oxidase c assembly	1	0.00898553
Cytochrome oxidase complex assembly protein 1	1	0.00898553
Cytokine-induced anti-apoptosis inhibitor 1, Fe-S biogenesis	1	0.00898553
Cytoplasmic tRNA 2-thiolation protein 2	1	0.00898553
D123	1	0.00898553
DAD family	1	0.00898553
DALR anticodon binding domain	1	0.00898553
DAPG hydrolase PhiG domain	1	0.00898553
DASH complex subunit Ask1	1	0.00898553
DASH complex subunit Dad1	1	0.00898553
DASH complex subunit Dad2	1	0.00898553
DASH complex subunit Dad3	1	0.00898553
DASH complex subunit Dad4	1	0.00898553
DASH complex subunit Dam1	1	0.00898553
DASH complex subunit Duo1	1	0.00898553
DBF zinc finger	1	0.00898553
DBP10CT (NUC160) domain	1	0.00898553
Dcp1-like decapping family	1	0.00898553
Dcp2, box A domain	1	0.00898553
dDENN domain	1	0.00898553
DDT domain	1	0.00898553
DegT/DnrJ/EryC1/StrS aminotransferase family	1	0.00898553
Dehydroquinase class II	1	0.00898553
Delta-aminolevulinic acid dehydratase	1	0.00898553
Deoxyhypusine synthase	1	0.00898553
Deoxyribonuclease NucA/NucB	1	0.00898553
Designed helical repeat protein 10 domain	1	0.00898553
Dfp1/Him1, central region	1	0.00898553
DHH family	1	0.00898553
DHHA1 domain	1	0.00898553
DHHA2 domain	1	0.00898553
Diacylglycerol acyltransferase	1	0.00898553
Diaphanous FH3 Domain	1	0.00898553
DIE2/ALG10 family	1	0.00898553
Dihydroprymidine dehydrogenase domain II, 4Fe-4S cluster	1	0.00898553
Diphosphoinositol pentakisphosphate kinase 2 N-terminal domain	1	0.00898553
Diphthamide synthase	1	0.00898553
DIS3-like exonuclease 2 C terminal	1	0.00898553
Disordered region of unknown function (DUF5315)	1	0.00898553
Di-sulfide bridge nucleocytoplasmic transport domain	1	0.00898553
Divergent CRAL/TRIO domain	1	0.00898553
DKCLD (NUC011) domain	1	0.00898553
DMAP1-binding Domain	1	0.00898553
DNA / pantothenate metabolism flavoprotein	1	0.00898553
DNA directed RNA polymerase, 7 kDa subunit	1	0.00898553
DNA double-strand break repair and V(D)J recombination protein XRCC4	1	0.00898553
DNA gyrase B	1	0.00898553
DNA gyrase/topoisomerase IV, subunit A	1	0.00898553
DNA mismatch repair protein Mlh1 C-terminus	1	0.00898553
DNA mitochondrial polymerase exonuclease domain	1	0.00898553
DNA polymerase alpha subunit B N-terminal	1	0.00898553
DNA polymerase alpha subunit p180 N terminal	1	0.00898553
DNA Polymerase alpha zinc finger	1	0.00898553
DNA polymerase delta subunit OB-fold domain	1	0.00898553
DNA polymerase delta, subunit 4	1	0.00898553
DNA polymerase family A	1	0.00898553
DNA polymerase III, delta subunit	1	0.00898553
DNA polymerase phi	1	0.00898553
DNA polymerase subunit Cdc27	1	0.00898553
DNA primase small subunit	1	0.00898553
DNA repair metallo-beta-lactamase	1	0.00898553
DNA repair protein Crb2 Tudor domain	1	0.00898553
DNA repair protein endonuclease SAE2/CtIP C-terminus	1	0.00898553
DNA repair protein REV1 C-terminal domain	1	0.00898553
DNA replication and checkpoint protein	1	0.00898553
DNA replication complex GINS protein SLD5 C-terminus	1	0.00898553
DNA replication factor Cdt1 C-terminal domain	1	0.00898553
DNA replication factor CDT1 like	1	0.00898553
DNA replication factor Dna2	1	0.00898553
DNA replication regulator SLD3	1	0.00898553
DNA topoisomerase	1	0.00898553
DNA/RNA non-specific endonuclease	1	0.00898553
DNA-binding domain	1	0.00898553
DNA-dependent RNA polymerase	1	0.00898553
DNA-directed RNA polymerase I subunit RPA34.5	1	0.00898553
DNA-directed RNA polymerase III subunit Rpc31	1	0.00898553
DNA-directed RNA polymerase N-terminal	1	0.00898553
DNL zinc finger	1	0.00898553
Dock homology region 2	1	0.00898553
DOCK N-terminus	1	0.00898553
Docking domain of Afi1 for Arf3 in vesicle trafficking	1	0.00898553
Dolichol phosphate-mannose biosynthesis regulatory protein (DPM2)	1	0.00898553
Dolichol-phosphate mannosyltransferase subunit 3 (DPM3)	1	0.00898553
Domain of Kin17 curved DNA-binding protein	1	0.00898553
Domain of unknown function	1	0.00898553
Domain of Unknown Function (DUF1080)	1	0.00898553
Domain of unknown function (DUF1338)	1	0.00898553
Domain of unknown function (DUF1708)	1	0.00898553
Domain of unknown function (DUF1720)	1	0.00898553
Domain of unknown function (DUF1726)	1	0.00898553
Domain of unknown function (DUF1729)	1	0.00898553
Domain of unknown function (DUF1741)	1	0.00898553
Domain of unknown function (DUF1744)	1	0.00898553
Domain of unknown function (DUF1857)	1	0.00898553
Domain of unknown function (DUF1899)	1	0.00898553
Domain of unknown function (DUF1932)	1	0.00898553
Domain of unknown function (DUF1965)	1	0.00898553
Domain of unknown function (DUF1966)	1	0.00898553
Domain of unknown function (DUF1977)	1	0.00898553
Domain of unknown function (DUF1981)	1	0.00898553
Domain of unknown function (DUF1989)	1	0.00898553
Domain of unknown function (DUF1992)	1	0.00898553
Domain of unknown function (DUF1993)	1	0.00898553
Domain of unknown function (DUF1998)	1	0.00898553
Domain of unknown function (DUF2014)	1	0.00898553
Domain of unknown function (DUF2405)	1	0.00898553
Domain of unknown function (DUF2431)	1	0.00898553
Domain of unknown function (DUF2828)	1	0.00898553
Domain of unknown function (DUF3337)	1	0.00898553
Domain of unknown function (DUF3361)	1	0.00898553
Domain of unknown function (DUF3381)	1	0.00898553
Domain of unknown function (DUF3384)	1	0.00898553
Domain of unknown function (DUF3385)	1	0.00898553
Domain of unknown function (DUF3395)	1	0.00898553
Domain of unknown function (DUF3402)	1	0.00898553
Domain of unknown function (DUF3425)	1	0.00898553
Domain of unknown function (DUF3437)	1	0.00898553
Domain of unknown function (DUF3449)	1	0.00898553
Domain of unknown function (DUF3453)	1	0.00898553
Domain of unknown function (DUF3474)	1	0.00898553
Domain of unknown function (DUF3506)	1	0.00898553
Domain of unknown function (DUF3517)	1	0.00898553
Domain of unknown function (DUF3535)	1	0.00898553
Domain of unknown function (DUF3543)	1	0.00898553
Domain of unknown function (DUF3546)	1	0.00898553
Domain of unknown function (DUF3819)	1	0.00898553
Domain of unknown function (DUF382)	1	0.00898553
Domain of unknown function (DUF383)	1	0.00898553
Domain of unknown function (DUF3835)	1	0.00898553
Domain of unknown function (DUF384)	1	0.00898553
Domain of unknown function (DUF3844)	1	0.00898553
Domain of unknown function (DUF4048)	1	0.00898553
Domain of unknown function (DUF4078)	1	0.00898553
Domain of unknown function (DUF4110)	1	0.00898553
Domain of unknown function (DUF4112)	1	0.00898553
Domain of unknown function (DUF4139)	1	0.00898553
Domain of unknown function (DUF4149)	1	0.00898553
Domain of unknown function (DUF4202)	1	0.00898553
Domain of unknown function (DUF4203)	1	0.00898553
Domain of unknown function (DUF4208)	1	0.00898553
Domain of unknown function (DUF4210)	1	0.00898553
Domain of unknown function (DUF4211)	1	0.00898553
Domain of unknown function (DUF4336)	1	0.00898553
Domain of unknown function (DUF4385)	1	0.00898553
Domain of unknown function (DUF4419)	1	0.00898553
Domain of unknown function (DUF4452)	1	0.00898553
Domain of unknown function (DUF4484)	1	0.00898553
Domain of unknown function (DUF4588)	1	0.00898553
Domain of unknown function (DUF4602)	1	0.00898553
Domain of unknown function (DUF4604)	1	0.00898553
Domain of unknown function (DUF4743)	1	0.00898553
Domain of unknown function (DUF4748)	1	0.00898553
Domain of unknown function (DUF4939)	1	0.00898553
Domain of unknown function (DUF4982)	1	0.00898553
Domain of unknown function (DUF5102)	1	0.00898553
Domain of unknown function (DUF543)	1	0.00898553
Domain of unknown function (DUF5597)	1	0.00898553
[truncated: 1,640 more rows]

## Sheet: Table S6
Table S6. Identified various superfamily in M. grisea PMg_Dl genome.
Superfamily description	Count
P-loop containing nucleoside triphosphate hydrolase	523
NAD(P)-binding domain superfamily	318
MFS transporter superfamily	270
Alpha/Beta hydrolase fold	224
Protein kinase-like domain superfamily	171
FAD/NAD(P)-binding domain superfamily	153
Armadillo-type fold	143
S-adenosyl-L-methionine-dependent methyltransferase	140
WD40-repeat-containing domain superfamily	129
Cytochrome P450 superfamily	124
Glycoside hydrolase superfamily	123
Zn(2)-C6 fungal-type DNA-binding domain superfamily	106
RNA-binding domain superfamily	100
Tetratricopeptide-like helical domain superfamily	98
Thioredoxin-like superfamily	72
ACP-like superfamily	71
Nucleic acid-binding, OB-fold	71
Zinc finger C2H2 superfamily	70
Ankyrin repeat-containing domain superfamily	69
GroES-like superfamily	63
Cupredoxin	60
HAD-like superfamily	58
Winged helix DNA-binding domain superfamily	58
Acyl-CoA N-acyltransferase	54
Concanavalin A-like lectin/glucanase domain superfamily	53
Ribonuclease H-like superfamily	53
Pyridoxal phosphate-dependent transferase	52
Thiolase-like	52
Papain-like cysteine peptidase superfamily	46
Nucleotide-diphospho-sugar transferases	45
Acyl transferase/acyl hydrolase/lysophospholipase	43
ABC transporter type 1, transmembrane domain superfamily	41
Endochitinase-like superfamily	41
Six-hairpin glycosidase superfamily	40
Mitochondrial carrier domain superfamily	39
F-box-like domain superfamily	37
FAD-binding, type PCMH-like superfamily	36
Homeobox-like domain superfamily	36
EF-hand domain pair	32
Ubiquitin-like domain superfamily	32
Ferredoxin-NADP reductase (FNR), nucleotide-binding domain	31
Nucleophile aminohydrolases, N-terminal	31
Ribosomal protein S5 domain 2-type fold	30
SH3-like domain superfamily	30
Malonyl-CoA ACP transacylase, ACP-binding	28
Ubiquitin-conjugating enzyme/RWD-like	28
Chaperone J-domain superfamily	27
K Homology domain, type 1 superfamily	27
Peptidase S8/S53 domain superfamily	26
P-type ATPase, transmembrane domain superfamily	26
Zinc finger, CCHC-type superfamily	26
Cyclin-like superfamily	25
Glycosyl hydrolase, five-bladed beta-propellor domain superfamily	25
Metal-dependent hydrolase	25
P-type ATPase, A domain superfamily	25
Riboflavin synthase-like beta-barrel	25
Galactose-binding-like domain superfamily	24
Histone-fold	24
HotDog domain superfamily	24
NADP-dependent oxidoreductase domain superfamily	24
6-phosphogluconate dehydrogenase-like, C-terminal domain superfamily	23
Rab-GTPase-TBC domain superfamily	23
RmlC-like cupin domain superfamily	23
Aspartic peptidase domain superfamily	22
Cytochrome b5-like heme/steroid binding domain superfamily	22
Immunoglobulin E-set	22
Translation protein, beta-barrel domain superfamily	22
Zinc finger, FYVE/PHD-type	22
SKP1/BTB/POZ domain superfamily	21
Thiamin diphosphate-binding fold	21
BRCT domain superfamily	20
Histidine phosphatase superfamily	20
Isoprenoid synthase domain superfamily	20
P-type ATPase, cytoplasmic domain N	20
Aldehyde/histidinol dehydrogenase	19
Chromo-like domain superfamily	19
Class I glutamine amidotransferase-like	19
Endonuclease/exonuclease/phosphatase superfamily	19
Glycoside hydrolase family 3 C-terminal domain superfamily	19
Histidine kinase/HSP90-like ATPase superfamily	19
LSM domain superfamily	19
PAS domain superfamily	19
Quinoprotein alcohol dehydrogenase-like superfamily	19
Metalloenzyme, LuxS/M16 peptidase-like	18
NTF2-like domain superfamily	18
Phosphoribosyltransferase-like	18
UBA-like superfamily	18
AH/BAR domain superfamily	17
DHS-like NAD/FAD-binding domain superfamily	17
Glutathione S-transferase, C-terminal domain superfamily	17
Pectin lyase fold/virulence factor	17
ClpP/crotonase-like domain superfamily	16
Longin-like domain superfamily	16
Ribonuclease Z/Hydroxyacylglutathione hydrolase-like	16
Uncharacterised domain, di-copper centre	16
Beta-Galactosidase/glucuronidase domain superfamily	15
Cellulose-binding domain superfamily	15
Galactose mutarotase-like domain superfamily	15
Haem peroxidase superfamily	15
Nucleoside phosphorylase superfamily	15
NUDIX hydrolase-like domain superfamily	15
PLC-like phosphodiesterase, TIM beta/alpha-barrel domain superfamily	15
Protein-tyrosine phosphatase-like	15
Amidase signature (AS) superfamily	14
Glycoside hydrolase/deacetylase, beta/alpha-barrel	14
Kelch-type beta propeller	14
WW domain superfamily	14
Carbon-nitrogen hydrolase superfamily	13
CheY-like superfamily	13
Dimeric alpha-beta barrel	13
Mss4-like superfamily	13
NagB/RpiA transferase-like	13
PX domain superfamily	13
Tryptophan synthase beta subunit-like PLP-dependent enzyme	13
Alkaline-phosphatase-like, core domain superfamily	12
Bromodomain-like superfamily	12
CoA-transferase family III domain superfamily	12
Copper amine oxidase, N-terminal	12
Cyanovirin-N superfamily	12
Cyclophilin-like domain superfamily	12
EF-G domain III/V-like	12
ENTH/VHS	12
High mobility group box domain superfamily	12
Pre-ATP-grasp domain superfamily	12
Rho GTPase activation protein	12
Rhodanese-like domain superfamily	12
Translation protein SH3-like domain superfamily	12
Zinc finger, CCCH-type superfamily	12
Galactose oxidase/kelch, beta-propeller	11
PUA-like superfamily	11
RGS domain superfamily	11
SMAD/FHA domain superfamily	11
Terpenoid cyclases/protein prenyltransferase alpha-alpha toroid	11
Aminoacyl-tRNA synthetase, class Ia, anticodon-binding	10
Creatinase/aminopeptidase-like	10
GroEL-like apical domain superfamily	10
Helix-loop-helix DNA-binding domain superfamily	10
HIT-like superfamily	10
HSP40/DnaJ peptide-binding	10
Metal-dependent hydrolase, composite domain superfamily	10
von Willebrand factor A-like domain superfamily	10
Acyl-CoA dehydrogenase/oxidase, N-terminal and middle domain superfamily	9
Flavoprotein-like superfamily	9
GroEL-like equatorial domain superfamily	9
Heavy metal-associated domain superfamily	9
Phosphatidic acid phosphatase type 2/haloperoxidase superfamily	9
PIN-like domain superfamily	9
Ribokinase-like	9
Seven-hairpin glycosidases	9
Signal transduction histidine kinase, dimerisation/phosphoacceptor domain superfamily	9
TCP-1-like chaperonin intermediate domain superfamily	9
Ubiquitin-activating enzyme	9
50S ribosomal protein L30e-like	8
Acyl-CoA dehydrogenase-like, C-terminal	8
Cation efflux transmembrane domain superfamily	8
Cyclic nucleotide-binding-like	8
Cytidine deaminase-like	8
Glyoxalase/Bleomycin resistance protein/Dihydroxybiphenyl dioxygenase	8
PEBP-like superfamily	8
Ribonuclease III, endonuclease domain superfamily	8
Ribulose-phosphate binding barrel	8
Single hybrid motif	8
Ureohydrolase domain superfamily	8
Aquaporin-like	7
Chitinase insertion domain superfamily	7
Copper amine oxidase, catalytic domain superfamily	7
F/V-ATP synthase subunit C superfamily	7
FAS1 domain superfamily	7
Fumarylacetoacetase-like, C-terminal domain superfamily	7
HSP20-like chaperone	7
Mur-like, catalytic domain superfamily	7
PPM-type phosphatase domain superfamily	7
Pyruvate/Phosphoenolpyruvate kinase-like domain superfamily	7
Regulator of chromosome condensation 1/beta-lactamase-inhibitor protein II	7
RutC-like superfamily	7
SNARE	7
Transketolase C-terminal/Pyruvate-ferredoxin oxidoreductase domain II	7
Alpha-D-phosphohexomutase, alpha/beta/alpha I/II/III	6
Dbl homology (DH) domain superfamily	6
DNA mismatch repair protein MutS, core domain superfamily	6
DNA polymerase III, clamp loader complex, gamma/delta/delta subunit, C-terminal	6
FF domain superfamily	6
Heat shock protein 70kD, C-terminal domain superfamily	6
HECT, E3 ligase catalytic domain	6
Isochorismatase-like superfamily	6
Oxysterol-binding protein superfamily	6
Pseudouridine synthase, catalytic domain superfamily	6
Ribosomal protein L9/RNase H1, N-terminal	6
Rieske [2Fe-2S] iron-sulphur domain superfamily	6
RlpA-like domain superfamily	6
Rudiment single hybrid motif	6
Sterile alpha motif/pointed domain superfamily	6
Translation elongation factor EF1A/initiation factor IF2gamma, C-terminal	6
Trimeric LpxA-like superfamily	6
Valyl/Leucyl/Isoleucyl-tRNA synthetase, editing domain	6
Zinc-binding ribosomal protein	6
2Fe-2S ferredoxin-like superfamily	5
Aconitase, iron-sulfur domain	5
ARFGAP/RecO-like zinc finger	5
Bacterial exopeptidase dimerisation domain	5
Band 7/SPFH domain superfamily	5
Beta-hexosaminidase-like, domain 2	5
Beta-lactamase/transpeptidase-like	5
CAP superfamily	5
Cation efflux protein, cytoplasmic domain superfamily	5
CH domain superfamily	5
CRAL/TRIO, N-terminal domain superfamily	5
CRAL-TRIO lipid binding domain superfamily	5
Cullin repeat-like-containing domain superfamily	5
DNA glycosylase	5
Exoribonuclease, PH domain 2 superfamily	5
GHMP kinase, C-terminal domain superfamily	5
Heat shock protein 70kD, peptide-binding domain superfamily	5
HTH APSES-type DNA-binding domain superfamily	5
Intradiol ring-cleavage dioxygenase, core	5
NAD kinase/diacylglycerol kinase-like domain superfamily	5
Peptidase S1, PA clan	5
R3H domain superfamily	5
Succinyl-CoA synthetase-like	5
Tubulin/FtsZ, C-terminal	5
Tubulin/FtsZ, GTPase domain superfamily	5
UROD/MetE-like superfamily	5
4'-phosphopantetheinyl transferase domain superfamily	4
5'-3' exonuclease, C-terminal domain superfamily	4
Aminotransferase-like, PLP-dependent enzymes	4
AP-2 complex subunit mu, C-terminal superfamily	4
ARID DNA-binding domain superfamily	4
Aspartate decarboxylase-like domain superfamily	4
CAP Gly-rich domain superfamily	4
Carbohydrate-binding-like fold	4
Carbonic anhydrase superfamily	4
Clathrin adaptor, appendage, Ig-like subdomain superfamily	4
Creatinase/Aminopeptidase P/Spt16, N-terminal	4
Cullin homology domain superfamily	4
Enolase-like, C-terminal domain superfamily	4
FAD-linked oxidase-like, C-terminal	4
Gelsolin-like domain superfamily	4
GINS, helical bundle-like domain superfamily	4
Glutamine synthetase/guanido kinase, catalytic domain	4
Heat shock protein DnaJ, cysteine-rich domain superfamily	4
HRDC-like superfamily	4
Mur ligase, C-terminal domain superfamily	4
p53-like transcription factor, DNA-binding	4
PDZ superfamily	4
Ras guanine nucleotide exchange factor domain superfamily	4
Restriction endonuclease type II-like	4
Ribosomal protein L23/L15e core domain superfamily	4
Ribosomal protein L6, alpha-beta domain superfamily	4
RNA polymerase, RBP11-like subunit	4
RuvA domain 2-like	4
Sec1-like superfamily	4
Sec7 domain superfamily	4
SMCs flexible hinge superfamily	4
Soluble quinoprotein glucose/sorbosone dehydrogenase	4
STAS domain superfamily	4
Superoxide dismutase-like, copper/zinc binding domain superfamily	4
TGS-like	4
Tim10-like domain superfamily	4
Transferrin receptor-like, dimerisation domain superfamily	4
Tryptophan/Indoleamine 2,3-dioxygenase-like	4
Zinc finger, RanBP2-type superfamily	4
1, 4-beta cellobiohydrolase superfamily	3
14-3-3 domain superfamily	3
5'-Nucleotidase, C-terminal domain superfamily	3
Acetylglutamate kinase-like superfamily	3
Alpha/beta knot methyltransferases	3
Alpha-ketoacid/pyruvate dehydrogenase kinase, N-terminal domain superfamily	3
AN1-like Zinc finger	3
Arp2/3 complex subunit 2/4	3
ATPase, F1/V1/A1 complex, alpha/beta subunit, N-terminal domain superfamily	3
BolA-like superfamily	3
Cadherin-like superfamily	3
CDC48 domain 2-like superfamily	3
Chloride channel, core	3
Chloroperoxidase-like superfamily	3
Citrate synthase superfamily	3
Class I and II aminoacyl-tRNA synthetase, tRNA-binding arm	3
Class II aldolase/adducin N-terminal domain superfamily	3
Cryptochrome/DNA photolyase, FAD-binding domain-like superfamily	3
Cryptochrome/photolyase, N-terminal domain superfamily	3
DHBP synthase RibB-like alpha/beta domain superfamily	3
DNA ligase, ATP-dependent, N-terminal domain superfamily	3
DNA mismatch repair protein MutS, N-terminal	3
DNA polymerase lambda lyase domain superfamily	3
DNA polymerase, Y-family, little finger domain superfamily	3
E3-binding domain superfamily	3
ESCRT assembly domain	3
FAD/NAD-linked reductase, dimerisation domain superfamily	3
FAD-linked oxidoreductase-like	3
Ferritin-like superfamily	3
Fibronectin type III superfamily	3
Formyl transferase, N-terminal domain superfamily	3
G protein alpha subunit, helical insertion	3
Gamma-glutamyl cyclotransferase-like superfamily	3
Glutamine synthetase, N-terminal domain superfamily	3
GOLD domain superfamily	3
Haem oxygenase-like, multi-helical	3
Hydrophobin superfamily	3
IlvD/EDD, N-terminal domain	3
Lactate dehydrogenase/glycoside hydrolase, family 4, C-terminal	3
L-Aspartase-like	3
LexA/Signal peptidase-like superfamily	3
Manganese/iron superoxide dismutase, C-terminal domain superfamily	3
Manganese/iron superoxide dismutase, N-terminal domain superfamily	3
Methylglyoxal synthase-like domain superfamily	3
Mir domain superfamily	3
MoaB/Mog-like domain superfamily	3
MOB kinase activator superfamily	3
MutS, connector domain superfamily	3
NAP-like superfamily	3
Nitrite/Sulfite reductase ferredoxin-like domain superfamily	3
NO signalling/Golgi transport ligand-binding domain superfamily	3
Nop domain superfamily	3
Oxidoreductase, molybdopterin-binding domain superfamily	3
Paired amphipathic helix superfamily	3
PAZ domain superfamily	3
PLP-binding barrel	3
PurM-like, C-terminal domain superfamily	3
PurM-like, N-terminal domain superfamily	3
Putative DNA-binding domain superfamily	3
Pyruvate kinase-like, insert domain superfamily	3
Quinoprotein amine dehydrogenase, beta chain-like	3
Ribonuclease/ribotoxin	3
Ribonucleoside hydrolase-like	3
Ribosomal L18e/L15P superfamily	3
Ribosomal protein L1-like	3
Ribosomal protein S13-like, H2TH	3
Ricin B-like lectins	3
S-adenosylmethionine synthetase superfamily	3
SAP domain superfamily	3
Sec23/Sec24 helical domain superfamily	3
SKP1-like, dimerisation domain superfamily	3
Smr domain superfamily	3
Sodium:neurotransmitter symporter superfamily	3
Succinate dehydrogenase/fumarate reductase flavoprotein, catalytic domain superfamily	3
SWAP/Surp superfamily	3
TFIIS/LEDGF domain superfamily	3
Threonyl/alanyl tRNA synthetase, class II-like, putative editing domain superfamily	3
Translation Initiation factor eIF- 4e-like	3
VPS9 domain superfamily	3
Xylose isomerase-like superfamily	3
Zinc finger, Sec23/Sec24-type superfamily	3
Acetoacetate decarboxylase domain superfamily	2
Actin-crosslinking	2
Acyl-CoA binding protein superfamily	2
ADC synthase	2
AhpD-like	2
Alpha carbonic anhydrase domain superfamily	2
Alpha-D-phosphohexomutase, C-terminal domain superfamily	2
Alpha-helical ferredoxin	2
Alpha-L-arabinofuranosidase B, arabinose-binding domain superfamily	2
ArgJ-like domain superfamily	2
Aspartate/ornithine carbamoyltransferase superfamily	2
BAG domain superfamily	2
Calpain large subunit, domain III superfamily	2
Carbamoyl-phosphate synthase small subunit, N-terminal domain superfamily	2
Carbamoyl-phosphate synthetase, large subunit oligomerisation domain superfamily	2
Casein kinase II subunit beta-like	2
Caspase-like domain superfamily	2
Catalase superfamily	2
Coatomer/calthrin adaptor appendage, C-terminal subdomain	2
Cyclic phosphodiesterase	2
Cysteine alpha-hairpin motif superfamily	2
Cytochrome c oxidase, subunit VIb superfamily	2
Cytochrome cd1-nitrite reductase-like, haem d1 domain superfamily	2
Cytochrome c-like domain superfamily	2
Decaprenyl diphosphate synthase-like superfamily	2
DhaL domain superfamily	2
Dihydrofolate reductase-like domain superfamily	2
Disintegrin domain superfamily	2
DNA-directed RNA polymerase, insert domain superfamily	2
DPH Zinc finger superfamily	2
ERV/ALR sulfhydryl oxidase domain superfamily	2
F-actin-capping protein subunit alpha/beta	2
Fe-S cluster assembly domain superfamily	2
Flavin prenyltransferase-like	2
Fumarate reductase/succinate dehydrogenase, transmembrane subunit	2
Fumarylacetoacetase, N-terminal domain superfamily	2
Globin-like superfamily	2
Glycine cleavage T-protein/YgfZ, C-terminal	2
Glycoside hydrolase families 57/38, central domain superfamily	2
GTP cyclohydrolase 1 type 2/Nif3 superfamily	2
GTP1/OBG domain superfamily	2
GYF-like domain superfamily	2
HesB-like domain superfamily	2
HORMA domain superfamily	2
HR1 repeat superfamily	2
Inosine triphosphate pyrophosphatase-like	2
Jacalin-like lectin domain superfamily	2
KA1 domain/Ssp2, C-terminal	2
Kynurenine formamidase superfamily	2
Lambda repressor-like, DNA-binding domain superfamily	2
LCCL domain superfamily	2
Mediator complex, subunit Med7/Med21-like	2
Methylated DNA-protein cysteine methyltransferase, DNA binding domain	2
MIT domain superfamily	2
Molybdopterin synthase/thiamin biosynthesis sulphur carrier, beta-grasp	2
Nicotinate phosphoribosyltransferase-like, C-terminal	2
Nucleotidyltransferase, class I-like, C-terminal	2
Osmotin/thaumatin-like superfamily	2
Peptidase M41-like	2
Phosphofructokinase superfamily	2
Phospholipase A2 domain superfamily	2
Polymerase/histidinol phosphatase-like	2
PRP4-like superfamily	2
PTPA superfamily	2
PWI domain superfamily	2
Queuine tRNA-ribosyltransferase-like	2
RibA-like superfamily	2
Riboflavin kinase domain superfamily	2
Ribonuclease T2-like superfamily	2
Ribosomal protein L10e/L16 superfamily	2
Ribosomal protein L11, C-terminal domain superfamily	2
Ribosomal protein L11/L12, N-terminal domain superfamily	2
Ribosomal protein L13 superfamily	2
Ribosomal protein L14 superfamily	2
Ribosomal protein L22/L17 superfamily	2
Ribosomal protein L25/Gln-tRNA synthetase, anti-codon-binding domain superfamily	2
Ribosomal protein L30, ferredoxin-like fold domain superfamily	2
Ribosomal protein L4 domain superfamily	2
Ribosomal protein L5 domain superfamily	2
Ribosomal protein S10 domain superfamily	2
Ribosomal protein S19, superfamily	2
Ribosomal protein S2, flavodoxin-like domain superfamily	2
Ribosomal protein S7 domain superfamily	2
Ribosomal protein S8 superfamily	2
Ribosome maturation protein SBDS, N-terminal domain superfamily	2
RNA 3'-terminal phosphate cyclase/enolpyruvate transferase, alpha/beta	2
RNA polymerase subunit RPABC4/transcription elongation factor Spt4	2
S15/NS1, RNA-binding	2
Sialidase superfamily	2
SOS response associated peptidase-like	2
SPOC-like, C-terminal domain superfamily	2
SUI1 domain superfamily	2
SWIB/MDM2 domain superfamily	2
Tetrapyrrole methylase superfamily	2
Transcription elongation factor S-II, central domain superfamily	2
Transcription factor IIA, beta-barrel	2
Transcription Factor IIF, Rap30/Rap74, interaction	2
Transcription factor, MADS-box superfamily	2
Translation initiation factor IF-2, domain 3 superfamily	2
Translation initiation factor IF2/IF5, N-terminal	2
Translation initiation factor IF2/IF5, zinc-binding	2
Translin superfamily	2
Transthyretin/hydroxyisourate hydrolase domain superfamily	2
Triosephosphate isomerase superfamily	2
tRNA intron endonuclease, catalytic domain-like superfamily	2
Tryptophan RNA-binding attenuator protein-like domain superfamily	2
UPF0145 domain superfamily	2
Uracil-DNA glycosylase-like domain superfamily	2
YjeF N-terminal domain superfamily	2
Zinc finger, CHY-type superfamily	2
[2Fe-2S]-binding domain superfamily	1
[NiFe]-hydrogenase, large subunit	1
2-isopropylmalate synthase LeuA, allosteric (dimerisation) domain superfamily	1
7,8-Dihydro-6-hydroxymethylpterin-pyrophosphokinase HPPK superfamily	1
Actin-related protein 2/3 complex subunit 3 superfamily	1
Actin-related protein 2/3 complex subunit 5 superfamily	1
Activator of Hsp90 ATPase, Aha1	1
Acylphosphatase-like domain superfamily	1
Adenylate cyclase-associated CAP, C-terminal superfamily	1
Adenylate cyclase-associated CAP, N-terminal domain superfamily	1
AF1104-like superfamily	1
Alanine racemase/group IV decarboxylase, C-terminal	1
Alanine-tRNA ligase, class IIc, anti-codon-binding domain superfamily	1
Aldehyde oxidase/xanthine dehydrogenase, a/b hammerhead superfamily	1
Aldehyde oxidase/xanthine dehydrogenase, molybdopterin binding domain superfamily	1
Allosteric substrate binding domain superfamily	1
Aminoacyl-tRNA synthetase, class I, anticodon-binding	1
AMMECR1 domain superfamily	1
Arginyl tRNA synthetase N-terminal domain superfamily	1
ASC domain superfamily	1
Asparaginase/glutaminase-like superfamily	1
Aspartyl/glutamyl-tRNA amidotransferase subunit B-like	1
ATP synthase, F0 complex, subunit D superfamily, mitochondrial	1
ATP synthase, F1 complex, epsilon subunit superfamily, mitochondrial	1
ATP synthase, F1 complex, gamma subunit superfamily	1
ATPase, V1 complex, subunit F superfamily	1
Bactericidal permeability-increasing protein, alpha/beta domain superfamily	1
BEACH domain superfamily	1
BPG-independent phosphoglycerate mutase, domain B superfamily	1
Calreticulin/calnexin, P domain superfamily	1
Calycin	1
CGI121/TPRKB superfamily	1
Chalcone isomerase superfamily	1
Chorismate mutase type II superfamily	1
Chorismate synthase AroC superfamily	1
Clathrin heavy chain, N-terminal	1
Clp, N-terminal domain superfamily	1
CO dehydrogenase flavoprotein, C-terminal domain superfamily	1
CoaB-like superfamily	1
Copper fist DNA-binding domain superfamily	1
Copper homeostasis (CutC) domain superfamily	1
Cyanate lyase, C-terminal domain superfamily	1
Cyclin-dependent kinase, regulatory subunit superfamily	1
CYTH-like domain superfamily	1
Cytochrome b-c1 complex subunit 7 superfamily	1
Cytochrome b-c1 complex subunit 8 superfamily	1
Cytochrome c oxidase assembly protein CtaG/Cox11, domain superfamily	1
Cytochrome c oxidase subunit IV superfamily	1
Cytochrome c oxidase subunit VIIc superfamily	1
Cytochrome c oxidase, subunit Va/VI superfamily	1
Cytochrome c oxidase, subunit VIa superfamily	1
Cytochrome c1, transmembrane anchor, C-terminal	1
D-aminoacyl-tRNA deacylase-like superfamily	1
Dehydroquinase, class II superfamily	1
DHH phosphoesterase superfamily	1
Dihydropteroate synthase-like	1
DinB/YfiT-like putative metalloenzymes	1
DNA breaking-rejoining enzyme, catalytic core	1
DNA repair Rad51/transcription factor NusA, alpha-helical	1
DNA topoisomerase I, DNA binding, eukaryotic-type, N-terminal domain superfamily	1
DNA topoisomerase, type IA, core domain	1
DNA topoisomerase, type IIA-like domain superfamily	1
DOPA-like superfamily	1
DUSP-like superfamily	1
dUTPase-like superfamily	1
Dynein light chain superfamily	1
EB1, C-terminal domain superfamily	1
eIF4G, eIF4e-binding domain superfamily	1
Elongation factor EF1B gamma, C-terminal domain superfamily	1
Endoplasmic reticulum resident protein 29, C-terminal domain superfamily	1
ERO1-like superfamily	1
Expansin, cellulose-binding-like domain superfamily	1
F0F1 ATP synthase delta/epsilon subunit, N-terminal	1
F1F0 ATP synthase OSCP/delta subunit, N-terminal domain superfamily	1
Ferrodoxin-fold anticodon-binding domain superfamily	1
FKBP12-rapamycin binding domain superfamily	1
Flavinator of succinate dehydrogenase superfamily	1
Fumarate reductase/succinate dehydrogenase flavoprotein-like, C-terminal domain superfamily	1
Gamma-crystallin-like	1
GAR domain superfamily	1
Gated mechanosensitive channel	1
GlcG-like domain superfamily	1
Glutamate synthase, alpha subunit, C-terminal domain superfamily	1
Glycerate kinase superfamily	1
Glycolipid transfer protein superfamily	1
G-protein gamma-like domain superfamily	1
GrpE nucleotide exchange factor, coiled-coil	1
GrpE nucleotide exchange factor, head	1
H/ACA ribonucleoprotein complex, subunit Nop10 superfamily	1
Hemimethylated DNA-binding domain superfamily	1
Histone chaperone ASF1-like superfamily	1
Homocysteine-binding domain superfamily	1
HPT domain superfamily	1
HscB, C-terminal domain superfamily	1
HSP90, C-terminal domain	1
Hydroxymethylglutaryl-CoA reductase, class I/II, NAD/NADP-binding domain superfamily	1
Hydroxymethylglutaryl-CoA reductase, class I/II, substrate-binding domain superfamily	1
I/LWEQ domain superfamily	1
Indigoidine synthase A-like	1
Inorganic pyrophosphatase superfamily	1
Iron hydrogenase	1
ISWI, HAND domain superfamily	1
K homology domain superfamily, prokaryotic type	1
Ku, C-terminal domain superfamily	1
L21-like superfamily	1
L28p-like	1
Lipoxigenase, C-terminal domain superfamily	1
LIS1, N-terminal	1
Lumazine/riboflavin synthase superfamily	1
Lysozyme-like domain superfamily	1
Mago nashi superfamily	1
Malate synthase-like superfamily	1
Malate/L-sulfolactate/L-lactate dehydrogenase-like superfamily	1
Membrane associated eicosanoid/glutathione metabolism-like domain superfamily	1
Methionyl-tRNA synthetase, Zn-domain	1
Mitochondrial glycoprotein superfamily	1
Mitochondrial outer membrane translocase complex, Tom20 domain superfamily	1
MmgE/PrpD superfamily	1
MoeA, C-terminal, domain IV superfamily	1
MoeA, N-terminal and linker domain superfamily	1
Mog1/PsbP, alpha/beta/alpha sandwich	1
Molybdopterin biosynthesis MoaE subunit superfamily	1
Molybdopterin cofactor biosynthesis C (MoaC) domain superfamily	1
mRNA decapping protein 2, Box A domain superfamily	1
MTH1187/YkoF-like	1
MTH938-like superfamily	1
MutL, C-terminal domain superfamily	1
MutM-like, N-terminal	1
Myosin S1 fragment, N-terminal	1
NADH:ubiquinone oxidoreductase, 30kDa subunit superfamily	1
NADH-ubiquinone oxidoreductase 51kDa subunit, FMN-binding domain superfamily	1
NADH-ubiquinone oxidoreductase 51kDa subunit, iron-sulphur binding domain superfamily	1
Nitrogen regulatory PII-like, alpha/beta	1
Nitroreductase-like	1
Nitrous oxide reductase, N-terminal	1
NOB1 zinc finger-like superfamily	1
NSFL1 cofactor p47, SEP domain superfamily	1
Nucleoside diphosphate kinase-like domain superfamily	1
Nucleoside phosphorylase/phosphoribosyltransferase catalytic domain superfamily	1
Nucleotide cyclase	1
Oxo-4-hydroxy-4-carboxy-5-ureidoimidazoline decarboxylase superfamily	1
Oxygen-dependent coproporphyrinogen III oxidase superfamily	1
PABC (PABP) domain	1
PapD-like superfamily	1
PDCD5-like superfamily	1
Pelota/DOM34, N-terminal domain	1
Peptidase C15, pyroglutamyl peptidase I-like superfamily	1
Peptidase S59, nucleoporin superfamily	1
Peptide Chain Release Factor eRF1/aRF1, N-terminal	1
Peptide methionine sulphoxide reductase MsrA superfamily	1
Peptidyl-tRNA hydrolase II domain superfamily	1
Peptidyl-tRNA hydrolase superfamily	1
PGBD-like superfamily	1
Phosphoenolpyruvate carboxykinase, N-terminal	1
Phosphoglycerate kinase superfamily	1
Phospholipase C/P1 nuclease domain superfamily	1
Phosphoribosyl-AMP cyclohydrolase domain superfamily	1
Phosphoribosylformylglycinamidine synthase subunit PurS-like superfamily	1
Phosphotyrosine protein phosphatase I superfamily	1
Plus3-like superfamily	1
Poly(ADP-ribose) polymerase, regulatory domain superfamily	1
Porphobilinogen deaminase, C-terminal domain superfamily	1
Pre-mRNA-splicing factor Isy1 superfamily	1
Profilin superfamily	1
Prolyl-tRNA synthetase, class II	1
Protein translocase SecE domain superfamily	1
Pterin 4 alpha carbinolamine dehydratase superfamily	1
PurE domain superfamily	1
Putative deacetylase LmbE-like domain superfamily	1
Putative hydro-lyase	1
Pyruvate kinase, C-terminal domain superfamily	1
Pyruvate-flavodoxin oxidoreductase, central domain	1
Rabenosyn, Rab binding domain superfamily	1
Rap/Ran-GAP superfamily	1
Ribonuclease E inhibitor RraA/RraA-like superfamily	1
Ribonucleotide reductase R1 subunit, N-terminal	1
Ribosomal protein L17 superfamily	1
Ribosomal protein L19/L19e superfamily	1
Ribosomal protein L29/L35 superfamily	1
Ribosomal protein L31e domain superfamily	1
Ribosomal protein L32e superfamily	1
Ribosomal protein L36 superfamily	1
Ribosomal protein L7/L12, C-terminal/adaptor protein ClpS-like	1
Ribosomal protein L7/L12, oligomerisation domain superfamily	1
Ribosomal protein S16 domain superfamily	1
Ribosomal protein S17e-like superfamily	1
Ribosomal protein S18 superfamily	1
Ribosomal protein S3, C-terminal domain superfamily	1
Ribosomal protein S6 superfamily	1
Ribosome maturation protein Sdo1/SBDS, central domain superfamily	1
RNA polymerase Rpb5, N-terminal domain superfamily	1
RNA polymerase Rpb7-like, N-terminal domain superfamily	1
RNA polymerase subunit RPB10	1
Rnp2-like domain superfamily	1
Rof/RNase P-like	1
RPB5-like RNA polymerase subunit superfamily	1
RPB6/omega subunit-like superfamily	1
RRF superfamily	1
Rubisco LSMT, substrate-binding domain superfamily	1
Rv1873-like superfamily	1
S-adenosylmethionine decarboxylase, core	1
Scaffold protein Nfu/NifU, N-terminal domain superfamily	1
Scavenger mRNA decapping enzyme, N-terminal	1
SCP2 sterol-binding domain superfamily	1
SecY domain superfamily	1
SH2 domain superfamily	1
Signal recognition particle, SRP54 subunit, M-domain superfamily	1
Signal recognition particle, SRP9/SRP14 subunit	1
Signal recognition particle, subunit SRP19-like superfamily	1
Sodium:dicarboxylate symporter superfamily	1
SRP/SRP receptor, N-terminal	1
ssDNA-binding transcriptional regulator	1
Sugar-phosphate isomerase, RpiB/LacA/LacB superfamily	1
Tautomerase/MIF superfamily	1
Tetrapyrrole biosynthesis, uroporphyrinogen III synthase superfamily	1
TFB5-like superfamily	1
TFIID subunit TAF5, NTD2 domain superfamily	1
Thiamin phosphate synthase superfamily	1
Thiamin pyrophosphokinase, catalytic domain superfamily	1
Thiamin pyrophosphokinase, thiamin-binding domain superfamily	1
Thymidylate synthase/dCMP hydroxymethylase superfamily	1
TRAF-like	1
Translation elongation factor eEF-1beta-like superfamily	1
Translation initiation factor 2, alpha subunit, C-terminal	1
Translation initiation factor 2, alpha subunit, middle domain superfamily	1
Translation initiation factor 3 (IF-3), C-terminal domain superfamily	1
tRNA wybutosine-synthesizing-like superfamily	1
Tubulin binding cofactor A superfamily	1
Ubiquinol-cytochrome C reductase hinge domain superfamily	1
Urease, beta subunit superfamily	1
Urease, gamma subunit superfamily	1
Vacuolar ATP synthase subunit C superfamily	1
VPS28, C-terminal domain superfamily	1
V-type ATP synthase subunit C-like	1
WGR domain superfamily	1
WIBG, N-terminal domain superfamily	1
XPC-binding domain superfamily	1
Yap1 redox domain superfamily	1
YebC-like	1
YggU-like superfamily	1
YjbJ superfamily	1
YjbQ-like superfamily	1
Zinc finger, CTCHY-type superfamily	1

## Sheet: Table S7
Table S7. Identified various PIRSF in M. grisea PMg_Dl genome.
PIRSF description	Count
Amino acid/polyamine transporter I	30
Glucose-methanol-choline oxidoreductase	15
Flavin monooxygenase FMO	9
Aldo/keto reductase	8
Aminotransferase class-III	8
Asparagine synthase, glutamine-hydrolyzing	6
DNA mismatch repair protein MutS/MSH	6
Phospholipase D, eukaryotic type	6
Alpha-hydroxy acid dehydrogenase, FMN-dependent	4
Bifunctional cytochrome P450/NADPH--cytochrome P450 reductase	4
Carbohydrate kinase, FGGY	4
Cyclophilin-type peptidyl-prolyl cis-trans isomerase	4
Cys/Met metabolism, pyridoxal phosphate-dependent enzyme	4
DapA-like	4
Homoserine/serine acetyltransferase MetX-like	4
Isocitrate lyase	4
Mannan endo-1,6-alpha-mannosidase	4
O-methyltransferase COMT-type	4
Septin	4
Structural maintenance of chromosomes protein	4
Thiolase	4
Ureohydrolase	4
1, 4-beta cellobiohydrolase	3
Alpha-amylase-like	3
Amidase, carbamoylase-type	3
Branched-chain amino acid aminotransferase II	3
Catalase, mono-functional, haem-containing, clade 2	3
Cell cycle checkpoint, Hus1	3
Clathrin adaptor, mu subunit	3
Cyclin	3
Epoxide hydrolase	3
Fatty acid synthase alpha subunit, yeast	3
Fructose-bisphosphate aldolase, class-II	3
Glycosyl transferase, family 15	3
Histone deacetylase	3
L-lactate/malate dehydrogenase	3
Metal-independent alpha-mannosidase	3
Necrosis inducing protein	3
Phosphatidylinositol 3-kinase, Vps34 type	3
Pirin	3
Ribosomal protein S22, mitochondrial, budding yeast	3
Sm-like protein Lsm6/SmF	3
S-phase kinase-associated protein 1	3
Sphingosine N-acyltransferase Lag1/Lac1-like	3
Sterol O-acyltransferase, ACAT/DAG/ARE types	3
14-3-3 protein	2
3-hydroxyisobutyrate dehydrogenase-related	2
5'-3' exoribonuclease type 2	2
Adaptor protein complex, sigma subunit	2
Aldehyde dehydrogenase NAD(P)-dependent	2
Alpha-amylase, thermostable	2
Aminomethyltransferase-like	2
AP-1/2/4 complex subunit beta	2
Asparaginase/glutaminase-like	2
ATP-dependent RNA helicase Ski2-like	2
BolA protein	2
CCR4-NOT complex, subunit 3/ 5	2
Choline/ethanolamine phosphotransferase	2
CWF11 family	2
DHAP synthase, class 1	2
Dihydroorotate dehydrogenase, class 1/ 2	2
Dipeptidyl-peptidase 3	2
DNA-directed RNA polymerase subunit/transcription factor S	2
Elongator complex protein 1	2
Extradiol aromatic ring-opening dioxygenase, DODA-type	2
Fructose-1,6-bisphosphatase class 1	2
Glutamate 5-kinase	2
Glutathione degradosome, Dug2	2
Glutathione S-transferase Omega/GSH	2
Glycerol-3-phosphate dehydrogenase, NAD-dependent	2
Glycoside hydrolase, family 16, CRH1, predicted	2
Histidine acid phosphatase, eukaryotic	2
Histone-lysine N-methyltransferase, H3 lysine-4 specific	2
Homoserine kinase	2
Lipase, secreted	2
Lon protease, bacterial/eukaryotic-type	2
Long-chain-alcohol oxidase	2
Mak16 protein	2
Malic oxidoreductase	2
Manganese/iron superoxide dismutase	2
Mechanosensitive ion channel MscS-like, plants/fungi	2
mRNA cap guanine-N7 methyltransferase, eukaryotes	2
Mycolic acid cyclopropane synthase	2
Peptidase M20A, amidohydrolase, predicted	2
Phosphomevalonate kinase Erg8	2
Phosphoprotein phosphatase PPZ/Ppq1	2
Phosphotyrosyl phosphatase activator, PTPA	2
Potassium transporter Trk, fungi	2
Purine-cytosine permease Fcy2/21/22	2
Rab geranylgeranyltransferase complex component A	2
Rad9	2
Ribonuclease H1, eukaryote	2
Ribosomal protein S12/S23	2
Ribosomal protein S13	2
Ribosomal protein S19/S15	2
Sec1-like protein	2
Serine hydroxymethyltransferase	2
Serine-tRNA ligase, type1	2
Small-subunit processome, Utp11	2
Tetracenomycin polyketide synthesis O-methyltransferase TcmP	2
Thaumatin family	2
Uncharacterised conserved protein UCP014753	2
Uncharacterised conserved protein UCP015417, vWA	2
[NiFe]-hydrogenase/urease maturation factor, Ni2-binding GTPase	1
1,4-alpha-glucan-branching enzyme	1
1-aminocyclopropane-1-carboxylate deaminase/D-cysteine desulfhydrase	1
26S proteasome regulatory complex, non-ATPase subcomplex, Rpn1 subunit	1
26S proteasome regulatory complex, non-ATPase subcomplex, Rpn2/Psmd1 subunit	1
2-oxoglutarate dehydrogenase E1 component	1
3-hydroxyacyl-CoA dehydrogenase	1
3-isopropylmalate dehydratase, fused small/large subunit	1
3-oxo-5-alpha-steroid 4-dehydrogenase	1
3-oxoacid CoA-transferase	1
4-hydroxyphenylpyruvate dioxygenase	1
5'-3' exoribonuclease 1	1
60S acidic ribosomal protein P0	1
60S ribosomal protein L18a/ L20, eukaryotes	1
6-phosphogluconate dehydrogenase, decarboxylating	1
AB hydrolase 4 family	1
Acetate/propionate kinase	1
Actin-related protein 2/3 complex subunit 1	1
Actin-related protein 2/3 complex subunit 3	1
Actin-related protein 2/3 complex subunit 4	1
Actin-related protein 2/3 complex subunit 5	1
Activating signal cointegrator 1 complex subunit 1	1
Acyl-CoA desaturase, haem/steroid binding domain-containing	1
Adaptor protein complex AP-1, gamma subunit	1
Adaptor protein complex AP-2, alpha subunit	1
Adaptor protein complex AP-3, delta subunit	1
Adenosylhomocysteinase-like	1
Aldehyde oxidase/xanthine dehydrogenase	1
Allantoicase	1
Alpha glucuronidase	1
Alpha-acetolactate decarboxylase	1
Alpha-N-methyltransferase NTM1	1
Alternative oxidase	1
Anthranilate synthase component 2	1
AP-3 complex subunit beta	1
Archaeal RpoK/eukaryotic RPB6 RNA polymerase subunit	1
Arginine N-methyltransferase 2	1
Arginine-tRNA-protein transferase 1, eukaryotic	1
Arsenical-resistance protein Acr3	1
ATP synthase, F0 complex, subunit D, mitochondrial	1
ATP synthase, F1 complex, alpha subunit	1
ATPase, V0 complex, subunit 116kDa, eukaryotic	1
ATPase, V0 complex, subunit d	1
ATPase, V1 complex, subunit F, eukaryotic	1
ATP-dependent 6-phosphofructokinase, eukaryotic-type	1
Bacterial/eukaryotic lysine-tRNA ligase, class II	1
Batten's disease protein Cln3, subgroup	1
BCP1 family	1
Bet3 family	1
Beta-hexosaminidase	1
Bifunctional acetylglutamate kinase/N-acetyl-gamma-glutamyl-phosphate reductase	1
Bifunctional P-protein, chorismate mutase/prephenate dehydratase	1
Bifunctional purine biosynthesis protein PurH-like	1
cAMP-dependent protein kinase regulatory subunit	1
CDC50/LEM3 family	1
Cell division protein Cdc6/18	1
Chorismate mutase, AroQ class, eukaryotic type	1
Chorismate synthase	1
Chromate transporter, long chain	1
Citrate lyase beta subunit-like	1
Clathrin, heavy chain	1
Cleavage/polyadenylation specificity factor subunit 5	1
Coatomer alpha subunit	1
Coatomer beta subunit (COPB1)	1
Coatomer beta' subunit (COPB2)	1
Coatomer gamma subunit	1
Coatomer, epsilon subunit	1
Cobalamin-independent methionine synthase	1
Condensin complex subunit 2/barren	1
Condensin subunit 1	1
Cox20	1
Cyanate hydratase	1
Cytochrome b-c1 complex subunit 7	1
Cytochrome c oxidase, subunit VIa	1
Cytochrome c oxidase, subunit VIb	1
Cytosolic nonspecific dipeptidase/DUG1	1
DAD/Ost2	1
Dehydroquinase, class II	1
Delta-aminolevulinic acid dehydratase	1
Dihydroorotase homodimeric type	1
Dim1 family	1
Diphosphomevalonate/phosphomevalonate decarboxylase	1
Diphthamide synthesis DHP1/DPH2, eukaryotes and archaea	1
Diphthine synthase	1
DNA double-strand break repair protein Mre11	1
DNA mismatch repair Msh2-type	1
DNA polymerase alpha, subunit B	1
DNA primase, large subunit, eukaryotic	1
DNA recombination and repair protein, RecA-like	1
DNA repair protein Rev1	1
DNA replication complex GINS protein Psf2	1
DNA-directed RNA polymerase III, subunit Rpc31	1
DNA-directed RNA polymerase RPB5 subunit, eukaryote/virus	1
DNA-directed RNA polymerase, subunit RPB6	1
DNA-directed RNA polymerase, subunit N/Rpb10	1
Dual specificity protein phosphatase 12	1
Dynein regulator LIS1	1
E3 ubiquitin-protein ligase, SMURF1 type	1
eIF-2-alpha kinase Gcn2	1
Electron transfer flavoprotein alpha subunit/FixB	1
Elongator complex protein 3-like	1
Endoplasmic reticulum oxidoreductin 1	1
Endopolyphosphatase, Ppn1p-related	1
Enolase	1
Equilibrative nucleoside transporter	1
ER membrane protein complex subunit 3	1
ESCRT-2 complex, Snf8	1
Eukaryotic translation initiation factor 3 subunit B	1
Eukaryotic translation initiation factor 3 subunit D	1
Eukaryotic translation initiation factor 3 subunit E	1
Eukaryotic translation initiation factor SUI1	1
Exocyst complex component EXOC6/Sec15	1
Factor-induced gene 1 protein	1
Fatty acid desaturase	1
Fatty acid synthase, beta subunit, fungi	1
Ferredoxin-NADP+ reductase, adrenodoxin-type	1
Fibrillarin	1
Folylpolyglutamate synthase, eukaryota	1
Fructose-1,6-bisphosphatase	1
Galactose-1-phosphate uridyl transferase, class I	1
GINS complex subunit Sld5	1
Glia maturation factor	1
Glucoamylase, starch-binding	1
Glucose-6-phosphate 1-epimerase	1
Glucose-6-phosphate dehydrogenase	1
Glutamate dehydrogenase	1
Glutamate synthase, eukaryotic	1
Glutamate-5-semialdehyde dehydrogenase	1
Glutamine-dependent NAD(+) synthetase	1
Glutathione synthase	1
Glyceraldehyde/Erythrose phosphate dehydrogenase family	1
Glycoside hydrolase, family 43, endo-1, 5-alpha-L-arabinosidase	1
Glycosyl transferase, family 35	1
Golgi SNAP receptor complex, subunit 1	1
GOSR2/Membrin/Bos1	1
GPI transamidase component Gaa1	1
HAD-superfamily hydrolase, subfamily IIA	1
Heat shock protein Hsp90 family	1
Histidine biosynthesis trifunctional-protein	1
Histidine-tRNA ligase/ATP phosphoribosyltransferase regulatory subunit	1
Histone acetyltransferase type B, catalytic subunit	1
Histone deacetylase class II, yeast	1
Histone deposition protein Asf1	1
Histone H3-K79 methyltransferase, fungi	1
Homoserine dehydrogenase lacking ACT domain	1
Imidazole glycerol phosphate synthase HisHF	1
Importin subunit alpha	1
IMP-specific 5-nucleotidase	1
Inosine-5'-monophosphate dehydrogenase	1
Isocitrate dehydrogenase NADP-dependent	1
Isopentenyl-diphosphate delta-isomerase, type 1	1
Ketol-acid reductoisomerase, fungi	1
Knr4/Smi1 family	1
Ku70	1
Kynureninase	1
Leucine carboxyl methyltransferase 1	1
L-gulonolactone/D-arabinono-1,4-lactone oxidase	1
Lipocalin, ApoD type	1
Lumazine-binding protein	1
Malate synthase A	1
Mannose-6-phosphate isomerase	1
Mannose-P-dolichol utilization defect 1 protein	1
MCT-1/Tma20	1
Methyltransferase EgtD-like	1
Methyltransferase-like	1
Mevalonate/galactokinase	1
Mitochondria fission 1 protein	1
Mitochondrial import inner membrane translocase subunit Tim44	1
Mitochondrial Rho GTPase	1
Mitochondrial ribosomal protein S25	1
Mitogen-activated protein (MAP) kinase kinase kinase Ssk2/Ssk22	1
mRNA capping enzyme, alpha subunit	1
Myo-inositol-1-phosphate synthase	1
Myristoyl-CoA:protein N-myristoyltransferase	1
N-acetylglucosamine-6-phosphate deacetylase	1
N-acetylglutamate synthase, fungal	1
NAD-dependent glutamate dehydrogenase, eukaryotes	1
NADH dehydrogenase [ubiquinone] (complex I), 21kDa subunit, fungi	1
NADH dehydrogenase [ubiquinone] (complex I), alpha subcomplex, subunit 2	1
NADH dehydrogenase [ubiquinone] (complex I), alpha subcomplex, subunit 6	1
NADH dehydrogenase [ubiquinone] (complex I), alpha subcomplex, subunit 8	1
NADH-quinone oxidoreductase subunit E-like	1
NADPH-cytochrome P450 reductase	1
Nascent polypeptide-associated complex subunit alpha	1
NEDD8-activating enzyme E1 regulatory subunit APP-BP1	1
NFU1-like	1
Nitrate reductase NADH dependent	1
N-lysine methyltransferase SETD6	1
N-terminal acetyltransferase A, auxiliary subunit	1
Nuclear protein localization protein 4	1
Nucleolar complex-associated protein 3	1
Nucleolar GTP-binding protein 1	1
Nucleotide-sugar transporter	1
Nucleotide-sugar transporter-related	1
ORMDL family	1
Pentafunctional AroM protein	1
Peptidase C13, legumain	1
Peptidase C1B, bleomycin hydrolase	1
Peptidase M20, carboxypeptidase S	1
Peptidase S1A, streptogrisin	1
Peptidyl-prolyl cis-trans isomerase, FKBP-type	1
Peroxiredoxin, AhpC-type	1
Peroxisomal membrane protein 4	1
PHF5-like	1
PHO85 cyclin 1/2/9	1
Phosphatidate cytidylyltransferase, eukaryota	1
Phosphatidylethanolamine N-methyltransferase, fungi	1
Phosphatidylinositol anchor biosynthesis protein PIGW/GWT1	1
Phosphatidyl-N-methylethanolamine/Phosphatidylethanolamine N-methyltransferase	1
Phosphoacetylglucosamine mutase	1
Phosphoenolpyruvate carboxykinase, ATP-utilising	1
Phosphoglycerate kinase	1
Phosphoglycerate mutase, 2,3-bisphosphoglycerate-independent	1
Phosphoribosylaminoimidazole carboxylase, fungi/plant	1
Phosphoserine aminotransferase	1
Platelet-activating factor acetylhydrolase, eucaryote	1
Poly(A) polymerase	1
Porphobilinogen deaminase	1
Prefoldin subunit 3	1
Prefoldin, subunit 4	1
Prenylcysteine oxidase	1
Proteasome subunit beta 4	1
Protein arginine N-methyltransferase PRMT5	1
Protein import receptor MAS20	1
Protein phosphatase 2A regulatory subunit PR55	1
Protein phosphatase 2A, regulatory B subunit, B56	1
Protein phosphatase methylesterase, eukaryotic	1
Protein trafficking Pga2	1
Protein transport Sec61-beta/Sbh	1
Protohaem IX farnesyltransferase, mitochondria	1
Pseudouridine synthase, TruD	1
Putative sodium bile acid cotransporter	1
Pyridine nucleotide-disulphide oxidoreductase, class I	1
Pyridoxal 5'-phosphate synthase subunit PdxS/SNZ	1
Pyridoxal 5'-phosphate synthase subunit PdxT/SNO	1
Pyridoxal phosphate homeostasis protein	1
Pyridoxamine 5'-phosphate oxidase	1
Pyrroline-5-carboxylate reductase	1
Pyruvate carboxylase	1
Pyruvate-formate lyase-activating enzyme, predicted	1
Replication factor A protein 2	1
Replication factor C subunit 1	1
Repressor of RNA polymerase III transcription Maf1	1
Retrieval of early ER protein Rer1	1
Ribonuclease Nob1, eukaryote	1
Ribonuclease P/MRP, p29 subunit	1
Ribonucleotide reductase small subunit family	1
Ribosomal protein L1	1
Ribosomal protein L10e	1
Ribosomal protein L13	1
Ribosomal protein L2	1
Ribosomal protein L31, mitochondrial	1
Ribosomal protein L5	1
Ribosomal protein L6	1
Ribosomal protein MRP10, mitochondrial	1
Ribosomal protein S11	1
Ribosomal protein S21e	1
Ribosomal protein S4e	1
Ribosomal protein S5/S7	1
Ribosomal protein S6, eukaryotic	1
Ribosomal RNA assembly KRR1	1
Ribosome biogenesis factor, NIP7	1
Ribosome biogenesis protein Nop53/GLTSCR2	1
Ribosome-binding ATPase YchF/Obg-like ATPase 1	1
Ribulose-phosphate 3-epimerase	1
RNA polymerase Rpc34	1
RNA polymerase, Rpb8	1
RNA-induced silencing complex, nuclease component Tudor-SN	1
Saccharopine dehydrogenase [NAD(+), L-lysine-forming]	1
S-adenosylmethionine synthetase	1
SAS complex subunit SAS5/transcription initiation factor TFIID subunit 14	1
Scavenger mRNA decapping enzyme DcpS/DCS2	1
Scytalone dehydratase	1
Secretory component protein Psh3/Shr3	1
SecY/SEC61-alpha family	1
Serine/threonine-protein kinase Rio1	1
Serine-pyruvate aminotransferase/2-aminoethylphosphonate-pyruvate transaminase	1
Sigma intracellular receptor 2	1
Signal peptidase complex subunit 3	1
Signal recognition particle subunit SRP68	1
Signal recognition particle, SRP72 subunit	1
Spermatogenesis-associated protein 20	1
Spermidine/spermine synthase, eukaryotes	1
Sphingolipid delta4-desaturase	1
Sphingomyelin phosphodiesterase	1
SRP-independent targeting protein 3	1
Sterol desaturase Scs7	1
Succinate dehydrogenase, cytochrome b556 subunit	1
Succinate--CoA synthetase, beta subunit	1
Succinyl-CoA ligase, alpha subunit	1
Sugar-phosphate isomerase, RpiB/LacA/LacB family	1
SUMO-activating enzyme subunit Uba2	1
Synaptobrevin/Vesicle-associated membrane protein	1
Synthesis of cytochrome c oxidase, Sco1/Sco2	1
TEL2-interacting protein 1	1
Thiamin pyrophosphokinase, eukaryotic	1
Thiamine pyrophosphate (TPP)-dependent enzyme	1
Thioredoxin	1
Threonine aldolase	1
TMEM85/ER membrane protein complex subunit 4	1
Transcription elongation factor Spt6	1
Transcription elongation factor, IIS-type	1
Transcription initiation factor TFIID, 23-30kDa subunit	1
Transcription initiation factor TFIIE, beta subunit	1
Transcription initiation Spt4	1
Transcriptional adaptor 2	1
Transcriptional regulator PAI 2-type	1
Translation elongation factor IF5A-like	1
Translation initiation factor 2A	1
TRAPP I complex, subunit 5	1
Tricalbin	1
tRNA A64-2'-O-ribosylphosphate transferase	1
tRNA isopentenyltransferase, eukaryotes	1
tRNA ligase Trl1, fungi	1
tRNA wybutosine synthesizing protein 2	1
tRNAHis guanylyltransferase Thg1	1
tRNA-splicing endonuclease, SEN34 subunit	1
TspO/MBR-related protein	1
Tyrosine-tRNA ligase, archaeal/eukaryotic-type	1
U1 small nuclear ribonucleoprotein C	1
U3 small nucleolar ribonucleoprotein complex, subunit Mpp10	1
U6 snRNA-associated Sm-like protein LSm2	1
Ubiquitin binding protein, Hrs/VPS27	1
Ubiquitinyl hydrolase	1
Ubiquitinyl hydrolase, UCH37 type	1
Uncharacterised conserved protein UCP028035	1
Uncharacterised conserved protein UCP036654	1
Uncharacterised conserved protein UCP038021, RWD	1
Uncharacterised protein family UPF0047	1
Uncharacterised protein family UPF0303	1
Urease	1
Uricase	1
Uroporphyrin-III C-methyltransferase, fungi	1
UTP--glucose-1-phosphate uridylyltransferase	1
Vacuolar protein sorting-associated protein 11	1
Vacuolar protein sorting-associated protein 13, fungi	1
Vacuolar protein sorting-associated protein 16	1
Vacuolar protein sorting-associated protein 17, Vps17	1
Vacuolar protein sorting-associated protein 35	1
Vacuolar protein sorting-associated Vps28	1
Vesicle-associated membrane-protein-associated protein	1
V-type ATP synthase regulatory subunit B/beta	1
Xylulose 5-phosphate/Fructose 6-phosphate phosphoketolase	1

## Sheet: Table S8
Table S8. Phobius-based transmembrane topology and signal peptides classification of protein sequences.
Phobius details	Count
CYTOPLASMIC_DOMAIN	6374
NON_CYTOPLASMIC_DOMAIN	7559
SIGNAL_PEPTIDE	1797
SIGNAL_PEPTIDE_C_REGION	1797
SIGNAL_PEPTIDE_H_REGION	1797
SIGNAL_PEPTIDE_N_REGION	1797
TRANSMEMBRANE	10203

## Sheet: Table S9
Table S9. Comparative CAZymes family profile in M. grisea PMg_Dl, M. oryzae DS9461, M. oryzae DS0505, and M. oryzae NI907 genomes.
CAZymes Family	PMg_Dl	DS9461	DS0505	NI907
AA7	28	33	31	32
AA9	22	23	23	20
GH3	20	19	18	17
CE5	17	14	14	16
GH18	14	17	17	17
CE4	11	10	11	11
AA1	9	0	0	0
AA2	9	9	9	9
AA3_2	9	13	13	13
GH47	9	9	9	9
GT1	9	10	10	9
AA8	8	2	2	2
GH2	8	8	8	8
GH76	8	8	8	8
GT32	8	9	9	10
AA11	7	7	7	7
AA3_1	7	4	4	3
CE1	7	9	9	9
AA1_3	6	8	8	8
CE3	6	6	6	6
GH10	6	6	6	6
GH16_3	6	5	5	5
GH7	6	6	6	6
GH92	6	6	6	6
GT2_Chitin_synth_2	6	6	6	6
GH11	5	4	4	4
GH131	5	6	6	6
GH31	5	5	5	5
GH43_26	5	5	5	5
GH72	5	5	5	5
GT90	5	6	6	6
AA12	4	4	4	4
GH125	4	4	4	4
GH128	4	5	5	5
GH16_1	4	5	5	5
GH16_18	4	4	4	4
GH17	4	2	2	2
GH27	4	2	2	2
GH32	4	2	2	3
GH55	4	4	4	3
GT15	4	4	4	4
GT25	4	6	6	6
GT4	4	4	4	4
GT69	4	3	3	3
AA16	3	3	3	3
AA3	3	3	3	3
AA5_2	3	3	3	3
CBM20	3	3	3	3
GH105	3	3	3	3
GH13_1	3	3	3	3
GH13_5	3	3	3	3
GH20	3	3	3	3
GH28	3	3	3	3
GH29	3	3	3	3
GH5_16	3	3	3	3
GH6	3	3	3	3
GT2_Chitin_synth_1	3	3	3	3
GT2_Glyco_trans_2_3	3	3	3	3
GT20	3	3	3	3
GT22	3	3	2	4
GT39	3	3	3	3
GT57	3	3	3	3
GT62	3	3	3	3
GT71	3	4	4	4
AA1_2	2	3	3	3
AA3_3	2	3	3	2
CBM43	2	2	2	2
CE12	2	2	3	2
CE16	2	2	2	2
CE8	2	2	2	2
GH1	2	2	2	2
GH109	2	0	0	0
GH115	2	3	3	3
GH12	2	3	3	3
GH13_22	2	2	2	2
GH132	2	2	2	2
GH146	2	2	2	2
GH15	2	2	2	2
GH154	2	2	2	2
GH37	2	2	2	2
GH38	2	2	2	2
GH43_22	2	2	2	2
GH43_24	2	2	2	2
GH43_34	2	2	2	2
GH5_22	2	2	2	2
GH5_5	2	2	2	2
GH5_7	2	2	2	2
GH51	2	3	3	3
GH62	2	2	2	2
GH63	2	2	1	1
GH64	2	2	2	2
GH78	2	5	5	5
GH79	2	3	3	2
GH81	2	2	2	2
GH95	2	2	2	1
GT2_Glyco_tranf_2_3	2	3	3	3
GT2_Glycos_transf_2	2	2	2	2
GT34	2	2	2	2
GT8	2	2	2	2
AA13	1	1	1	1
AA4	1	1	1	1
AA5	1	1	1	1
AA5_1	1	1	1	1
AA6	1	1	1	1
CBM21	1	1	1	1
CBM42	1	2	2	2
CBM52	1	1	1	1
CBM6	1	2	2	2
CBM63	1	1	1	1
CBM66	1	1	1	1
CE15	1	1	1	1
CE2	1	1	1	1
CE9	1	1	1	1
GH106	1	1	1	1
GH114	1	1	1	1
GH13_25	1	1	1	1
GH13_40	1	1	1	1
GH13_8	1	1	1	1
GH135	1	1	1	1
GH152	1	1	1	1
GH16_10	1	1	1	1
GH16_19	1	1	1	1
GH16_22	1	1	1	1
GH16_23	1	1	1	1
GH16_4	1	1	1	1
GH24	1	1	1	1
GH30_3	1	1	1	1
GH33	1	1	1	1
GH35	1	0	0	0
GH43_1	1	1	1	1
GH43_11	1	1	1	1
GH43_14	1	1	1	1
GH43_21	1	1	1	1
GH43_29	1	1	1	2
GH43_30	1	1	1	1
GH43_36	1	1	1	1
GH43_6	1	1	1	1
GH45	1	1	1	1
GH5_11	1	1	1	1
GH5_12	1	1	1	1
GH5_15	1	1	1	1
GH5_24	1	1	1	1
GH5_9	1	1	1	1
GH53	1	1	1	1
GH54	1	1	1	1
GH67	1	1	1	1
GH71	1	1	1	1
GH74	1	1	1	1
GH75	1	1	1	1
GH88	1	1	1	1
GH93	1	1	1	1
GH94	1	1	1	1
GT109	1	0	0	0
GT17	1	1	1	1
GT21	1	1	1	1
GT24	1	1	1	1
GT3	1	1	1	1
GT33	1	1	1	1
GT35	1	1	1	1
GT48	1	1	1	1
GT50	1	1	1	1
GT55	1	1	1	1
GT58	1	1	1	1
GT59	1	1	1	1
GT61	1	0	0	0
GT66	1	1	1	1
GT76	1	1	1	1
PL1_10	1	1	1	1
PL1_7	1	1	1	1
PL20	1	1	1	1
PL26	1	1	1	1
PL3_2	1	1	1	1
PL4_3	1	1	1	1
PL42	1	0	0	0
CBM67	0	2	2	2
GH145	0	1	1	1
GH65	0	1	1	1

[truncated: 4 more sheets: Table S10, Table S11, Table S12, Table S13]
